# Supplementary material for: 4-Bromo-N 2,N 2,N 6,N 6-tetra­ethyl­pyridine-2,6-dicarboxamide
Source: Acta Crystallogr Sect E Struct Rep Online. 2010 Jul 24;66(Pt 8):o2124. doi: 10.1107/S1600536810028837 (PMC3007242; doi:10.1107/S1600536810028837)
Supplement: Supplementary file 1 [file e-66-o2124-sup1.cif]

##############################################################################
###                                                                        ###
###        Electronic paper (Acta Crystallographica Section E)             ###
###                                                                        ###
##############################################################################
#                                                                            #
# This CIF contains the data in a paper accepted for publication in Acta     #
# Crystallographica Section E. It conforms to the requirements of Notes      #
# for Authors for Section E, and has been peer reviewed under the auspices   #
# of the IUCr Commission on Journals.                                        #
#                                                                            #
# Full details of the Crystallographic Information File format               #
# are given in the paper "The Crystallographic Information File (CIF):       #
# a New Standard Archive File for Crystallography" by S. R. Hall, F. H.      #
# Allen and I. D. Brown [Acta Cryst. (1991), A47, 655-685].                  #
#                                                                            #
# The current version of the core CIF dictionary is obtainable from          #
# ftp://ftp.iucr.org/pub/cif_core.dic. The current version number is 2.4.    #
#                                                                            #
# Software is freely available for graphical display of the structure(s) in  #
# this CIF.  For information consult the CIF home page http://www.iucr.org/  #
# cif/home.html                                                              #
#                                                                            #
# This file may be used for bona fide research purposes within the           #
# scientific community so long as proper attribution is given to the journal # 
# article from which it was obtained.                                        #
#                                                                            #
##############################################################################
                                             
data_I
_audit_creation_method     SHELXL-97
_chemical_name_systematic
;
4-Bromo-<i>N</i>^2^,<i>N</i>^2^,<i>N</i>^6^,<i>N</i>^6^-tetraethylpyridine-2,6-
dicarboxamide
;
_chemical_name_common     ?
_chemical_formula_moiety     'C15 H22 Br N3 O2'
_chemical_formula_sum     'C15 H22 Br N3 O2'
_chemical_formula_iupac     'C15 H22 Br N3 O2'
_chemical_formula_weight     356.27
_chemical_melting_point     ?
_symmetry_cell_setting     orthorhombic
_symmetry_space_group_name_H-M     'P b c a'
_symmetry_space_group_name_Hall     '-P 2ac 2ab'
loop_
    _symmetry_equiv_pos_as_xyz
    'x, y, z'
    '-x+1/2, -y, z+1/2'
    '-x, y+1/2, -z+1/2'
    'x+1/2, -y+1/2, -z'
    '-x, -y, -z'
    'x-1/2, y, -z-1/2'
    'x, -y-1/2, z-1/2'
    '-x-1/2, y-1/2, z'
_cell_length_a     17.7096(4)
_cell_length_b     8.4987(2)
_cell_length_c     21.5013(4)
_cell_angle_alpha     90.00
_cell_angle_beta     90.00
_cell_angle_gamma     90.00
_cell_volume     3236.13(12)
_cell_formula_units_Z     8
_cell_measurement_reflns_used     4936
_cell_measurement_theta_min     2.82
_cell_measurement_theta_max     27.78
_cell_measurement_temperature     100(2)
_exptl_crystal_description     'needle'
_exptl_crystal_colour     'clear light yellow'
_exptl_crystal_size_max     0.17
_exptl_crystal_size_mid     0.08
_exptl_crystal_size_min     0.07
_exptl_crystal_density_diffrn     1.462
_exptl_crystal_density_meas     ?
_exptl_crystal_density_method     'not measured'
_exptl_crystal_F_000     1472
_exptl_absorpt_coefficient_mu     2.549
_exptl_absorpt_correction_type     multi-scan
_exptl_absorpt_process_details     '(SADABS; Sheldrick, 2004)'
_exptl_absorpt_correction_T_min     0.6697
_exptl_absorpt_correction_T_max     0.8518
_exptl_special_details
;
;
_diffrn_ambient_temperature     100(2)
_diffrn_radiation_type     MoK\a
_diffrn_radiation_wavelength     0.71073
_diffrn_radiation_source     'fine-focus sealed tube'
_diffrn_radiation_monochromator     graphite
_diffrn_measurement_device_type     'Bruker APEX CCD'
_diffrn_measurement_method     'phi and omega scans'
_diffrn_detector_area_resol_mean     ?
_diffrn_reflns_number     23172
_diffrn_reflns_av_R_equivalents     0.0450
_diffrn_reflns_av_sigmaI/netI     0.0434
_diffrn_reflns_theta_min     1.89
_diffrn_reflns_theta_max     26.71
_diffrn_reflns_theta_full     26.71
_diffrn_measured_fraction_theta_max     0.989
_diffrn_measured_fraction_theta_full     0.989
_diffrn_reflns_limit_h_min     -22
_diffrn_reflns_limit_h_max     16
_diffrn_reflns_limit_k_min     -10
_diffrn_reflns_limit_k_max     10
_diffrn_reflns_limit_l_min     -26
_diffrn_reflns_limit_l_max     27
_diffrn_standards_number     0
_diffrn_standards_interval_count     ?
_diffrn_standards_interval_time     0
_diffrn_standards_decay_%     0
_refine_special_details
;
Refinement of <i>F</i>^2^ against ALL reflections. The weighted <i>R</i>-factor
<i>wR</i> and goodness of fit <i>S</i> are based on <i>F</i>^2^, conventional
<i>R</i>-factors <i>R</i> are based on <i>F</i>, with <i>F</i> set to zero for
negative <i>F</i>^2^. The threshold expression of <i>F</i>^2^ >
\s(<i>F</i>^2^) is used only for calculating <i>R</i>-factors(gt) <i>etc</i>.
and is not relevant to the choice of reflections for refinement.
<i>R</i>-factors based on <i>F</i>^2^ are statistically about twice as large
as those based on <i>F</i>, and <i>R</i>- factors based on ALL data will be
even larger.
;
_reflns_number_total     3392
_reflns_number_gt     2499
_reflns_threshold_expression     I>2sigma(I)
_refine_ls_structure_factor_coef     Fsqd
_refine_ls_matrix_type     full
_refine_ls_R_factor_all     0.0642
_refine_ls_R_factor_gt     0.0385
_refine_ls_wR_factor_gt     0.0832
_refine_ls_wR_factor_ref     0.1005
_refine_ls_goodness_of_fit_ref     1.054
_refine_ls_restrained_S_all     1.054
_refine_ls_number_reflns     3392
_refine_ls_number_parameters     194
_refine_ls_number_restraints     0
_refine_ls_hydrogen_treatment     constr
_refine_ls_weighting_scheme     calc
_refine_ls_weighting_details
         'calc w=1/[\s^2^(Fo^2^)+(0.0375P)^2^+6.2825P] where P=(Fo^2^+2Fc^2^)/3'
_atom_sites_solution_hydrogens     geom
_atom_sites_solution_primary     direct
_atom_sites_solution_secondary     difmap
_refine_ls_shift/su_max     0.001
_refine_ls_shift/su_mean     0.000
_refine_diff_density_max     0.560
_refine_diff_density_min     -0.584
_refine_ls_extinction_method     none
_refine_ls_extinction_coef     ?
loop_
    _atom_type_symbol
    _atom_type_description
    _atom_type_scat_dispersion_real
    _atom_type_scat_dispersion_imag
    _atom_type_scat_source
    'C' 'C' 0.0033 0.0016
                         'International Tables Vol C Tables 4.2.6.8 and 6.1.1.4'
    'H' 'H' 0.0000 0.0000
                         'International Tables Vol C Tables 4.2.6.8 and 6.1.1.4'
    'N' 'N' 0.0061 0.0033
                         'International Tables Vol C Tables 4.2.6.8 and 6.1.1.4'
    'O' 'O' 0.0106 0.0060
                         'International Tables Vol C Tables 4.2.6.8 and 6.1.1.4'
    'Br' 'Br' -0.2901 2.4595
                         'International Tables Vol C Tables 4.2.6.8 and 6.1.1.4'
_computing_data_collection     'SMART (Bruker, 2001)'
_computing_cell_refinement     'SAINT (Bruker, 2001)'
_computing_data_reduction     'SAINT (Bruker, 2001)'
_computing_structure_solution     'SHELXS97 (Sheldrick, 2008)'
_computing_structure_refinement     'SHELXL97 (Sheldrick, 2008)'
_computing_molecular_graphics     'DIAMOND (Brandenburg, 1999)'
_computing_publication_material     'SHELXTL (Sheldrick, 2008)'
loop_
    _atom_site_type_symbol
    _atom_site_label
    _atom_site_fract_x
    _atom_site_fract_y
    _atom_site_fract_z
    _atom_site_U_iso_or_equiv
    _atom_site_adp_type
    _atom_site_calc_flag
    _atom_site_refinement_flags
    _atom_site_occupancy
    _atom_site_disorder_assembly
    _atom_site_disorder_group
    Br Br1 0.122569(19) 0.65446(4) 0.436078(17) 0.02253(12) Uani d . 1 . .
    N N1 0.02418(15) 0.1655(3) 0.38110(12) 0.0146(6) Uani d . 1 . .
    C C2 0.13042(19) 0.3352(4) 0.39707(14) 0.0152(7) Uani d . 1 . .
    H H2 0.1835 0.3507 0.3959 0.018 Uiso calc R 1 . .
    C C6 -0.10501(18) 0.2584(4) 0.39805(14) 0.0157(7) Uani d . 1 . .
    C C3 0.08262(19) 0.4540(4) 0.41694(15) 0.0166(7) Uani d . 1 . .
    C C4 0.00592(19) 0.4288(4) 0.41939(14) 0.0164(7) Uani d . 1 . .
    H H4 -0.0277 0.5091 0.4327 0.020 Uiso calc R 1 . .
    C C5 -0.02047(17) 0.2821(4) 0.40168(14) 0.0126(6) Uani d . 1 . .
    C C1 0.09906(18) 0.1947(4) 0.37915(14) 0.0133(7) Uani d . 1 . .
    C C7 0.14800(18) 0.0595(4) 0.35846(15) 0.0165(7) Uani d . 1 . .
    C C9 -0.26126(18) 0.1403(4) 0.46580(16) 0.0214(8) Uani d . 1 . .
    H H9A -0.2419 0.0830 0.5020 0.032 Uiso calc R 1 . .
    H H9B -0.3144 0.1130 0.4592 0.032 Uiso calc R 1 . .
    H H9C -0.2568 0.2538 0.4731 0.032 Uiso calc R 1 . .
    C C15 0.2606(2) -0.0792(5) 0.25542(17) 0.0318(10) Uani d . 1 . .
    H H15A 0.2525 -0.0110 0.2193 0.048 Uiso calc R 1 . .
    H H15B 0.2899 -0.1718 0.2428 0.048 Uiso calc R 1 . .
    H H15C 0.2885 -0.0212 0.2874 0.048 Uiso calc R 1 . .
    C C14 0.1854(2) -0.1311(4) 0.28117(17) 0.0261(8) Uani d . 1 . .
    H H14A 0.1579 -0.1914 0.2490 0.031 Uiso calc R 1 . .
    H H14B 0.1939 -0.2017 0.3171 0.031 Uiso calc R 1 . .
    C C13 0.0897(2) 0.0736(4) 0.25344(16) 0.0226(8) Uani d . 1 . .
    H H13A 0.1166 0.0742 0.2131 0.027 Uiso calc R 1 . .
    H H13B 0.0794 0.1843 0.2650 0.027 Uiso calc R 1 . .
    C C8 -0.21630(18) 0.0963(4) 0.40922(16) 0.0194(7) Uani d . 1 . .
    H H8A -0.2251 -0.0161 0.3996 0.023 Uiso calc R 1 . .
    H H8B -0.2343 0.1591 0.3734 0.023 Uiso calc R 1 . .
    C C11 -0.0732(2) -0.1413(4) 0.4195(2) 0.0338(10) Uani d . 1 . .
    H H11A -0.1167 -0.1810 0.3961 0.051 Uiso calc R 1 . .
    H H11B -0.0557 -0.2222 0.4486 0.051 Uiso calc R 1 . .
    H H11C -0.0324 -0.1150 0.3905 0.051 Uiso calc R 1 . .
    C C10 -0.0960(2) 0.0050(4) 0.45545(17) 0.0218(8) Uani d . 1 . .
    H H10A -0.1294 -0.0264 0.4902 0.026 Uiso calc R 1 . .
    H H10B -0.0502 0.0534 0.4736 0.026 Uiso calc R 1 . .
    C C12 0.0153(2) -0.0114(5) 0.24541(19) 0.0371(10) Uani d . 1 . .
    H H12A 0.0249 -0.1224 0.2358 0.056 Uiso calc R 1 . .
    H H12B -0.0131 0.0368 0.2113 0.056 Uiso calc R 1 . .
    H H12C -0.0140 -0.0037 0.2839 0.056 Uiso calc R 1 . .
    N N3 -0.13501(14) 0.1225(3) 0.41736(13) 0.0139(6) Uani d . 1 . .
    N N2 0.13906(15) 0.0027(3) 0.30094(12) 0.0172(6) Uani d . 1 . .
    O O2 -0.14317(12) 0.3659(3) 0.37517(11) 0.0202(5) Uani d . 1 . .
    O O1 0.19438(13) 0.0070(3) 0.39535(10) 0.0209(5) Uani d . 1 . .
loop_
    _atom_site_aniso_label
    _atom_site_aniso_U_11
    _atom_site_aniso_U_22
    _atom_site_aniso_U_33
    _atom_site_aniso_U_12
    _atom_site_aniso_U_13
    _atom_site_aniso_U_23
    Br1 0.0197(2) 0.01536(18) 0.0325(2) -0.00308(14) 0.00063(16) -0.00522(15)
    N1 0.0166(14) 0.0131(13) 0.0141(13) -0.0011(11) 0.0015(11) 0.0005(11)
    C2 0.0151(17) 0.0178(16) 0.0127(15) -0.0028(14) -0.0021(13) 0.0008(13)
    C6 0.0174(17) 0.0162(16) 0.0135(16) 0.0016(14) 0.0000(14) -0.0022(13)
    C3 0.0200(18) 0.0113(16) 0.0185(17) -0.0017(14) -0.0041(14) -0.0008(13)
    C4 0.0178(18) 0.0156(16) 0.0157(16) 0.0031(14) 0.0034(14) -0.0007(13)
    C5 0.0079(15) 0.0167(16) 0.0131(16) 0.0002(13) -0.0003(13) 0.0027(13)
    C1 0.0127(16) 0.0161(16) 0.0111(15) -0.0004(13) -0.0018(13) -0.0003(12)
    C7 0.0169(17) 0.0138(16) 0.0186(17) -0.0028(13) 0.0022(14) 0.0010(13)
    C9 0.0112(18) 0.0279(19) 0.0252(18) -0.0027(14) -0.0031(15) 0.0034(16)
    C15 0.033(2) 0.037(2) 0.026(2) 0.0149(19) 0.0127(17) 0.0035(17)
    C14 0.036(2) 0.0167(18) 0.0251(19) 0.0075(16) 0.0013(17) -0.0057(15)
    C13 0.020(2) 0.028(2) 0.0197(18) 0.0047(16) -0.0041(15) -0.0047(15)
    C8 0.0145(17) 0.0184(16) 0.0253(18) -0.0045(14) -0.0016(15) 0.0007(15)
    C11 0.022(2) 0.0176(18) 0.062(3) 0.0013(15) 0.013(2) 0.0019(18)
    C10 0.0134(17) 0.0191(17) 0.033(2) 0.0004(14) -0.0016(15) 0.0082(15)
    C12 0.026(2) 0.055(3) 0.030(2) -0.003(2) -0.0050(18) -0.016(2)
    N3 0.0051(13) 0.0152(14) 0.0213(14) -0.0007(10) 0.0014(11) 0.0023(11)
    N2 0.0154(15) 0.0169(14) 0.0192(15) 0.0034(11) -0.0015(12) -0.0030(12)
    O2 0.0104(11) 0.0212(13) 0.0291(13) 0.0022(9) 0.0010(10) 0.0068(10)
    O1 0.0163(12) 0.0237(13) 0.0228(13) 0.0049(10) -0.0011(11) -0.0005(10)
_geom_special_details
;
All e.s.d.'s (except the e.s.d. in the dihedral angle between two l.s. planes)
are estimated using the full covariance matrix. The cell e.s.d.'s are taken
into account individually in the estimation of e.s.d.'s in distances, angles
and torsion angles; correlations between e.s.d.'s in cell parameters are only
used when they are defined by crystal symmetry. An approximate (isotropic)
treatment of cell e.s.d.'s is used for estimating e.s.d.'s involving l.s.
planes.
;
loop_
    _geom_bond_atom_site_label_1
    _geom_bond_atom_site_label_2
    _geom_bond_site_symmetry_2
    _geom_bond_distance
    _geom_bond_publ_flag
    Br1 C3 . 1.890(3) ?
    N1 C5 . 1.343(4) ?
    N1 C1 . 1.350(4) ?
    C2 C1 . 1.372(4) ?
    C2 C3 . 1.385(4) ?
    C2 H2 . 0.9500 ?
    C6 O2 . 1.238(4) ?
    C6 N3 . 1.338(4) ?
    C6 C5 . 1.513(4) ?
    C3 C4 . 1.376(5) ?
    C4 C5 . 1.385(4) ?
    C4 H4 . 0.9500 ?
    C1 C7 . 1.506(4) ?
    C7 O1 . 1.226(4) ?
    C7 N2 . 1.337(4) ?
    C9 C8 . 1.501(5) ?
    C9 H9A . 0.9800 ?
    C9 H9B . 0.9800 ?
    C9 H9C . 0.9800 ?
    C15 C14 . 1.509(5) ?
    C15 H15A . 0.9800 ?
    C15 H15B . 0.9800 ?
    C15 H15C . 0.9800 ?
    C14 N2 . 1.465(4) ?
    C14 H14A . 0.9900 ?
    C14 H14B . 0.9900 ?
    C13 N2 . 1.474(4) ?
    C13 C12 . 1.512(5) ?
    C13 H13A . 0.9900 ?
    C13 H13B . 0.9900 ?
    C8 N3 . 1.467(4) ?
    C8 H8A . 0.9900 ?
    C8 H8B . 0.9900 ?
    C11 C10 . 1.519(5) ?
    C11 H11A . 0.9800 ?
    C11 H11B . 0.9800 ?
    C11 H11C . 0.9800 ?
    C10 N3 . 1.465(4) ?
    C10 H10A . 0.9900 ?
    C10 H10B . 0.9900 ?
    C12 H12A . 0.9800 ?
    C12 H12B . 0.9800 ?
    C12 H12C . 0.9800 ?
loop_
    _geom_angle_atom_site_label_1
    _geom_angle_atom_site_label_2
    _geom_angle_atom_site_label_3
    _geom_angle_site_symmetry_1
    _geom_angle_site_symmetry_3
    _geom_angle
    _geom_angle_publ_flag
    C5 N1 C1 . . 116.9(3) ?
    C1 C2 C3 . . 118.2(3) ?
    C1 C2 H2 . . 120.9 ?
    C3 C2 H2 . . 120.9 ?
    O2 C6 N3 . . 122.9(3) ?
    O2 C6 C5 . . 117.6(3) ?
    N3 C6 C5 . . 119.5(3) ?
    C4 C3 C2 . . 120.2(3) ?
    C4 C3 Br1 . . 120.1(2) ?
    C2 C3 Br1 . . 119.7(2) ?
    C3 C4 C5 . . 117.5(3) ?
    C3 C4 H4 . . 121.2 ?
    C5 C4 H4 . . 121.2 ?
    N1 C5 C4 . . 123.8(3) ?
    N1 C5 C6 . . 117.9(3) ?
    C4 C5 C6 . . 117.9(3) ?
    N1 C1 C2 . . 123.3(3) ?
    N1 C1 C7 . . 115.7(3) ?
    C2 C1 C7 . . 120.9(3) ?
    O1 C7 N2 . . 123.1(3) ?
    O1 C7 C1 . . 118.2(3) ?
    N2 C7 C1 . . 118.7(3) ?
    C8 C9 H9A . . 109.5 ?
    C8 C9 H9B . . 109.5 ?
    H9A C9 H9B . . 109.5 ?
    C8 C9 H9C . . 109.5 ?
    H9A C9 H9C . . 109.5 ?
    H9B C9 H9C . . 109.5 ?
    C14 C15 H15A . . 109.5 ?
    C14 C15 H15B . . 109.5 ?
    H15A C15 H15B . . 109.5 ?
    C14 C15 H15C . . 109.5 ?
    H15A C15 H15C . . 109.5 ?
    H15B C15 H15C . . 109.5 ?
    N2 C14 C15 . . 112.0(3) ?
    N2 C14 H14A . . 109.2 ?
    C15 C14 H14A . . 109.2 ?
    N2 C14 H14B . . 109.2 ?
    C15 C14 H14B . . 109.2 ?
    H14A C14 H14B . . 107.9 ?
    N2 C13 C12 . . 113.6(3) ?
    N2 C13 H13A . . 108.8 ?
    C12 C13 H13A . . 108.8 ?
    N2 C13 H13B . . 108.8 ?
    C12 C13 H13B . . 108.8 ?
    H13A C13 H13B . . 107.7 ?
    N3 C8 C9 . . 112.7(3) ?
    N3 C8 H8A . . 109.1 ?
    C9 C8 H8A . . 109.1 ?
    N3 C8 H8B . . 109.1 ?
    C9 C8 H8B . . 109.1 ?
    H8A C8 H8B . . 107.8 ?
    C10 C11 H11A . . 109.5 ?
    C10 C11 H11B . . 109.5 ?
    H11A C11 H11B . . 109.5 ?
    C10 C11 H11C . . 109.5 ?
    H11A C11 H11C . . 109.5 ?
    H11B C11 H11C . . 109.5 ?
    N3 C10 C11 . . 113.5(3) ?
    N3 C10 H10A . . 108.9 ?
    C11 C10 H10A . . 108.9 ?
    N3 C10 H10B . . 108.9 ?
    C11 C10 H10B . . 108.9 ?
    H10A C10 H10B . . 107.7 ?
    C13 C12 H12A . . 109.5 ?
    C13 C12 H12B . . 109.5 ?
    H12A C12 H12B . . 109.5 ?
    C13 C12 H12C . . 109.5 ?
    H12A C12 H12C . . 109.5 ?
    H12B C12 H12C . . 109.5 ?
    C6 N3 C8 . . 118.9(3) ?
    C6 N3 C10 . . 125.1(3) ?
    C8 N3 C10 . . 115.2(3) ?
    C7 N2 C14 . . 118.8(3) ?
    C7 N2 C13 . . 124.3(3) ?
    C14 N2 C13 . . 116.7(3) ?
loop_
    _geom_hbond_atom_site_label_D
    _geom_hbond_atom_site_label_H
    _geom_hbond_atom_site_label_A
    _geom_hbond_site_symmetry_A
    _geom_hbond_distance_DH
    _geom_hbond_distance_HA
    _geom_hbond_distance_DA
    _geom_hbond_angle_DHA
    C2 H2 O1 8_665 0.95 2.54 3.429(4) 156
    C8 H8A O2 8_555 0.99 2.59 3.250(4) 124
    C8 H8B O2 . 0.99 2.39 2.732(4) 100
    C9 H9A O1 5_556 0.98 2.48 3.447(4) 168
    C9 H9B O2 8_555 0.98 2.87 3.479(4) 121
    C10 H10A O1 5_556 0.99 2.72 3.652(4) 157
    C13 H13A O2 3_545 0.99 2.63 3.415(4) 135
    C14 H14A O2 3_545 0.99 2.73 3.444(4) 130
    C15 H15A O2 3_545 0.98 2.99 3.525(4) 115
data_global
_journal_date_recd_electronic     2010-07-06
_journal_date_accepted     2010-07-19
_journal_name_full     'Acta Crystallographica, Section E'
_journal_year     2010
_journal_volume     66
_journal_issue      8
_journal_page_first     o2124
_journal_page_last     o2124
_journal_paper_category     QO
_journal_coeditor_code     FL2308
_publ_contact_author_name     'Ana de Bettencourt-Dias'
_publ_contact_author_address
;
University of Nevada, Reno
Department of Chemistry, m/s 216
1664 N. Virginia St.
Reno, NV 89557-0216
USA
;
_publ_contact_author_email     abd@unr.edu
_publ_contact_author_fax     '1 775 784 6804'
_publ_contact_author_phone     '1 775 682 8421'
_publ_section_title
;\
4-Bromo-<i>N</i>^2^,<i>N</i>^2^,<i>N</i>^6^,<i>N</i>^6^-tetraethylpyridine-2,6-\
dicarboxamide
;
loop_
    _publ_author_name
    _publ_author_address
    'de Lill, Daniel T.'
;
University of Nevada, Reno
Department of Chemistry
1664 N. Virginia St
Reno, NV 89557-0216
USA
;
    'de Bettencourt-Dias, Ana'
;
University of Nevada, Reno
Department of Chemistry
1664 N. Virginia St
Reno, NV 89557-0216
USA
;
