# Supplementary material for: 4-Bromo-N 2,N 2,N 6,N 6-tetra­ethyl­pyridine-2,6-dicarboxamide
Source: Acta Crystallogr Sect E Struct Rep Online. 2010 Jul 24;66(Pt 8):o2124. doi: 10.1107/S1600536810028837 (PMC3007242; doi:10.1107/S1600536810028837)
Supplement: Supplementary file 2 [file e-66-o2124-Isup2.hkl]

# 
# h,k,l, Fc-squared, Fo-squared, sigma(Fo-squared) and status flag 
# 
data_I
_shelx_title ' pbca in Pbca' 
_shelx_refln_list_code          4 
_shelx_F_calc_maximum      585.15 
_exptl_crystal_F_000      1472.00 
_reflns_d_resolution_high  0.7907 
 
loop_ 
 _symmetry_equiv_pos_as_xyz 
 'x, y, z' 
 '-x+1/2, -y, z+1/2' 
 '-x, y+1/2, -z+1/2' 
 'x+1/2, -y+1/2, -z' 
 '-x, -y, -z' 
 'x-1/2, y, -z-1/2' 
 'x, -y-1/2, z-1/2' 
 '-x-1/2, y-1/2, z' 
 
_cell_length_a    17.7096 
_cell_length_b     8.4987 
_cell_length_c    21.5013 
_cell_angle_alpha  90.000 
_cell_angle_beta   90.000 
_cell_angle_gamma  90.000 
 
_shelx_F_squared_multiplier     1.000 
 
loop_ 
 _refln_index_h 
 _refln_index_k 
 _refln_index_l 
 _refln_F_squared_calc 
 _refln_F_squared_meas 
 _refln_F_squared_sigma 
 _refln_observed_status 
   2   0   0     1072.55     1319.96     30.53 o 
   4   0   0    97769.16   103662.53   1449.34 o 
   6   0   0       83.83       43.99     18.28 o 
   8   0   0   114649.02   123509.32   2189.60 o 
  10   0   0     4689.19     5531.64    119.87 o 
  12   0   0    16611.14    16493.94    308.57 o 
  14   0   0      194.03      147.13     41.65 o 
  16   0   0     9351.03     9514.10    248.81 o 
   2   1   0    37740.79    40242.45    361.81 o 
   4   1   0     8747.01     9773.61    126.46 o 
   6   1   0    41675.83    41501.51    493.37 o 
   8   1   0      951.57     1100.67     31.44 o 
  10   1   0    25094.46    24289.02    440.93 o 
  12   1   0      602.12      673.83     45.22 o 
  14   1   0    17110.21    17654.04    276.29 o 
  16   1   0      182.24      391.78     71.94 o 
  18   1   0     3957.39     4200.54    209.54 o 
   0   2   0     6103.09     7682.40    106.08 o 
   2   2   0     2266.57     2716.85     36.67 o 
   4   2   0     8689.70     8927.87    108.16 o 
   6   2   0     1284.60     1249.03     28.42 o 
   8   2   0     5551.17     5418.00     88.28 o 
  10   2   0       40.82       35.12     19.72 o 
  12   2   0     4768.29     4919.62    110.84 o 
  14   2   0     3735.96     3938.96    141.75 o 
  16   2   0      914.40      888.56    100.95 o 
  18   2   0     1443.94     1267.10    129.57 o 
  20   2   0     2362.85     2228.40    160.66 o 
   2   3   0       88.18       62.12     13.23 o 
   4   3   0     4994.06     5488.03     70.73 o 
   6   3   0     2789.55     2962.17     57.11 o 
   8   3   0      578.55      519.39     22.21 o 
  10   3   0     2503.31     2734.66     68.91 o 
  12   3   0      517.18      524.83     54.16 o 
  14   3   0     6081.90     5342.28    218.54 o 
  16   3   0        1.14       51.45     73.66 o 
  18   3   0       70.17      128.18     85.32 o 
  20   3   0        0.70      -91.65     91.65 o 
   0   4   0    28725.24    29020.78    394.98 o 
   2   4   0     2871.44     3365.99     52.95 o 
   4   4   0    18012.26    16778.38    190.04 o 
   6   4   0       68.44       27.74     20.11 o 
   8   4   0    18359.03    18814.81    273.92 o 
  10   4   0     3677.79     3786.59    104.07 o 
  12   4   0     9839.77     9318.11    420.99 o 
  14   4   0      331.25      289.14    103.33 o 
  16   4   0     8683.78     7988.65    304.05 o 
  18   4   0       17.72       46.59     85.41 o 
  20   4   0     5568.58     5775.48    259.58 o 
   2   5   0    41902.88    40865.20    406.75 o 
   4   5   0     2192.06     2536.76     55.57 o 
   6   5   0    34056.45    32619.94    393.67 o 
   8   5   0       14.82       92.14     36.60 o 
  10   5   0     9988.39     9941.72    267.79 o 
  12   5   0      366.28      333.77     84.09 o 
  14   5   0    10835.14    10631.34    680.38 o 
  16   5   0       57.75      116.25     97.43 o 
  18   5   0     3004.20     3155.64    410.10 o 
   0   6   0    36081.68    35534.50    539.88 o 
   2   6   0       77.77       55.50     23.76 o 
   4   6   0    24118.91    23622.31    284.94 o 
   6   6   0      253.80      295.61     39.93 o 
   8   6   0    11479.37    10919.63    232.72 o 
  10   6   0      140.95       26.21     69.64 o 
  12   6   0    12678.54    12515.06    421.25 o 
  14   6   0      588.41      656.71    125.14 o 
  16   6   0     6874.37     7121.35    314.59 o 
  18   6   0      314.52      604.73    148.98 o 
   2   7   0      237.42      268.52     40.02 o 
   4   7   0      111.43       72.62     47.09 o 
   6   7   0     2046.24     2016.30    131.65 o 
   8   7   0       21.01       94.44     92.64 o 
  10   7   0      478.24      451.33    115.28 o 
  12   7   0      111.65      239.01    111.66 o 
  14   7   0     1773.66     1851.35    215.11 o 
  16   7   0     1556.91     1395.16    183.08 o 
   0   8   0     2255.08     2355.39    169.15 o 
   2   8   0     1162.43     1090.58     84.38 o 
   4   8   0     1229.15     1169.43     85.88 o 
   6   8   0      217.86      210.11     85.87 o 
   8   8   0       50.49        3.25    161.56 o 
  10   8   0      154.09      115.62    109.24 o 
  12   8   0     1083.04     1412.18    253.93 o 
  14   8   0       23.15      107.37    122.95 o 
   2   9   0     8302.99     8633.94    243.07 o 
   4   9   0        0.92        9.54     76.90 o 
   6   9   0     8748.70     8761.97    362.29 o 
   8   9   0       20.27      151.68    118.94 o 
  10   9   0     3323.72     3169.45    244.47 o 
  12   9   0      515.75      708.06    232.19 o 
   0  10   0     7863.23     8313.02    487.73 o 
   2  10   0      201.74      198.43    128.56 o 
   4  10   0     7449.76     6854.86    461.85 o 
   6  10   0       97.73     -130.47    165.69 o 
   8  10   0     4935.46     5147.15    518.46 o 
   1   1   1     1725.27     1648.80     16.04 o 
   2   1   1     4426.48     4972.42     40.19 o 
   3   1   1      411.82      643.16     13.68 o 
   4   1   1     2082.49     2529.24     35.04 o 
   5   1   1     7456.86     7976.57     75.61 o 
   6   1   1      549.68      508.68     14.21 o 
   7   1   1    12751.50    13481.74    123.67 o 
   8   1   1     6350.99     7088.47     65.76 o 
   9   1   1     5236.51     5106.96     53.48 o 
  10   1   1     1309.55     1327.34     27.35 o 
  11   1   1     1808.66     1674.76     32.13 o 
  12   1   1      569.43      685.32     24.97 o 
  13   1   1      879.50     1051.47     40.66 o 
  14   1   1      868.87      788.60     35.51 o 
  15   1   1      839.13      915.10     41.43 o 
  16   1   1     1629.14     1615.30     55.92 o 
  17   1   1     5334.34     5331.15    183.65 o 
  18   1   1     1012.19      965.04    127.95 o 
  19   1   1      807.63      502.47    103.87 o 
  20   1   1      385.49      277.83     84.46 o 
   0   2   1     1579.81     1356.86     23.81 o 
   1   2   1     6267.20     5745.25     42.24 o 
   2   2   1     1305.65     1355.94     17.29 o 
   3   2   1    59375.90    62293.63    412.77 o 
   4   2   1    10018.77    10076.59     80.24 o 
   5   2   1    16071.83    15863.32    139.50 o 
   6   2   1     1855.09     1981.80     36.15 o 
   7   2   1     6439.37     5928.12     66.45 o 
   8   2   1     5093.93     5161.28     61.42 o 
   9   2   1     7527.12     7385.30     77.36 o 
  10   2   1      691.15      694.35     36.28 o 
  11   2   1    10753.75    11315.55    121.43 o 
  12   2   1     4063.02     4137.86     67.58 o 
  13   2   1     2139.64     2028.57     64.13 o 
  14   2   1      193.97      124.52     37.48 o 
  15   2   1     3979.56     3902.78     90.97 o 
  16   2   1       29.66       65.73     30.49 o 
  17   2   1     1272.87     1442.94    182.77 o 
  18   2   1      170.49      150.89     47.31 o 
  19   2   1     3039.98     3086.32    132.01 o 
  20   2   1      568.38      627.19    119.33 o 
  21   2   1       73.15       -1.44     86.98 o 
   1   3   1    17888.27    17577.71    119.93 o 
   2   3   1     9999.67     9939.20     76.93 o 
   3   3   1    50813.04    52427.39    345.51 o 
   4   3   1      746.40      877.29     19.78 o 
   5   3   1    13184.90    12626.05    110.56 o 
   6   3   1     9858.95    10179.32     94.89 o 
   7   3   1    15752.04    15657.96    140.72 o 
   8   3   1        3.40       -8.17     12.91 o 
   9   3   1    16007.64    15808.42    143.08 o 
  10   3   1     4904.00     5110.45     61.45 o 
  11   3   1     8821.62     9125.31    123.02 o 
  12   3   1      397.03      509.23     48.86 o 
  13   3   1    11030.83    10767.16    205.64 o 
  14   3   1     6408.45     6538.83    146.75 o 
  15   3   1     3202.73     3481.45    102.48 o 
  16   3   1      241.47      223.31     59.58 o 
  17   3   1     5605.08     5742.93    222.87 o 
  18   3   1     1921.12     1755.83    120.20 o 
  19   3   1     1313.35     1203.73    134.10 o 
  20   3   1       30.45       98.42     66.88 o 
  21   3   1      653.66      492.41    129.03 o 
   0   4   1      950.60      843.74     28.08 o 
   1   4   1     9523.15     9318.77     72.52 o 
   2   4   1      554.61      631.30     18.05 o 
   3   4   1    19935.50    20594.57    156.05 o 
   4   4   1      396.57      530.61     19.66 o 
   5   4   1      231.48      103.08     14.41 o 
   6   4   1      867.67     1038.78     27.28 o 
   7   4   1     5766.66     5486.68     78.53 o 
   8   4   1     3153.16     3174.17     50.68 o 
   9   4   1     1448.15     1493.88     42.41 o 
  10   4   1      277.75      350.68     28.61 o 
  11   4   1     9363.02     9248.56    135.90 o 
  12   4   1      225.05      208.89     50.25 o 
  13   4   1       32.95      -16.48     62.15 o 
  14   4   1      884.05      724.57     78.08 o 
  15   4   1      729.61      770.90     81.42 o 
  16   4   1      986.16      923.03     87.99 o 
  17   4   1      623.63      578.28     79.43 o 
  18   4   1      268.65      161.32     67.74 o 
  19   4   1     2853.01     2931.28    176.02 o 
  20   4   1      357.16      469.19     77.68 o 
   1   5   1       24.23       27.40     13.35 o 
   2   5   1      331.93      449.28     18.83 o 
   3   5   1        2.21       -5.44     13.17 o 
   4   5   1       47.04        2.42     14.65 o 
   5   5   1      214.29      167.93     18.05 o 
   6   5   1      856.27      923.69     29.90 o 
   7   5   1      259.46      265.57     27.99 o 
   8   5   1      203.80      228.09     30.63 o 
   9   5   1       88.53       82.12     28.90 o 
  10   5   1      830.35      834.17     44.91 o 
  11   5   1     1772.93     1683.51     67.31 o 
  12   5   1       49.91       40.39     44.61 o 
  13   5   1       56.36       78.86     60.55 o 
  14   5   1      162.48       17.79     64.55 o 
  15   5   1      168.84      140.80     79.58 o 
  16   5   1      406.93      428.14    117.56 o 
  17   5   1      183.20      111.07     72.15 o 
  18   5   1       55.25      153.14     72.80 o 
  19   5   1      102.21       67.57     72.70 o 
   0   6   1       37.40        8.60     22.68 o 
   1   6   1      216.34      151.21     18.14 o 
   2   6   1      221.47      190.34     19.62 o 
   3   6   1     4496.71     4362.75     57.87 o 
   4   6   1      171.88      184.33     22.64 o 
   5   6   1     1040.27     1011.94     38.06 o 
   6   6   1       84.99       41.40     22.98 o 
   7   6   1     1101.19     1058.27     48.82 o 
   8   6   1     1621.72     1673.74     59.20 o 
   9   6   1       78.75      106.77     36.51 o 
  10   6   1       42.01       10.95     37.84 o 
  11   6   1      126.78      101.51     49.59 o 
  12   6   1      530.65      445.98     78.38 o 
  13   6   1      989.12     1110.79    101.33 o 
  14   6   1        2.27      -48.87     63.27 o 
  15   6   1      360.52      395.56     84.29 o 
  16   6   1      206.55      188.37     81.16 o 
  17   6   1      553.48      618.16     98.05 o 
  18   6   1       88.51      126.98     77.09 o 
   1   7   1     1211.34     1152.54     39.06 o 
   2   7   1     1811.38     1886.47     62.90 o 
   3   7   1     9295.35     9037.39    120.09 o 
   4   7   1     1749.82     1727.22     51.26 o 
   5   7   1     6957.81     6666.10     99.76 o 
   6   7   1     4111.06     3907.75     95.99 o 
   7   7   1     4500.93     4569.89    146.93 o 
   8   7   1      605.39      568.38     79.53 o 
   9   7   1     3563.79     3666.21    152.50 o 
  10   7   1      460.62      440.97     81.11 o 
  11   7   1     7709.33     7041.68    217.52 o 
  12   7   1      107.69       90.52     71.89 o 
  13   7   1     2602.23     2748.62    146.63 o 
  14   7   1      334.50      357.80     89.79 o 
  15   7   1      623.76      684.17    103.64 o 
  16   7   1      113.96       67.76     91.36 o 
   0   8   1     1528.50     1732.97     97.58 o 
   1   8   1     5435.10     5393.69    116.92 o 
   2   8   1       61.14       78.48     37.89 o 
   3   8   1     3985.57     4035.57     97.25 o 
   4   8   1      231.63      194.54     44.85 o 
   5   8   1     4257.35     4416.83    119.57 o 
   6   8   1       54.44       69.97     50.08 o 
   7   8   1     3041.17     3083.46    146.73 o 
   8   8   1     2404.52     2430.92    138.82 o 
   9   8   1     2535.01     2682.33    161.54 o 
  10   8   1        0.72        2.88     71.25 o 
  11   8   1     4389.56     4828.30    198.17 o 
  12   8   1      897.65     1082.85    115.68 o 
  13   8   1     3343.91     3928.55    181.82 o 
  14   8   1      443.54      538.87    115.58 o 
   1   9   1     3609.86     3659.07    110.69 o 
   2   9   1     1805.35     1828.73     85.74 o 
   3   9   1     5119.19     5195.85    145.95 o 
   4   9   1       25.10      -56.26     56.26 o 
   5   9   1     3982.39     3770.25    191.82 o 
   6   9   1      755.54      849.34    107.00 o 
   7   9   1      580.48      580.63     99.75 o 
   8   9   1       24.25       15.49     79.01 o 
   9   9   1     3879.89     3862.12    237.49 o 
  10   9   1      745.84      678.90    105.92 o 
  11   9   1      600.98      952.63    152.11 o 
  12   9   1      149.50      229.53    140.01 o 
   0  10   1      956.72      693.52    185.46 o 
   1  10   1      188.95      228.86    101.47 o 
   2  10   1      170.60      196.31    114.11 o 
   3  10   1      222.41      303.28    126.37 o 
   4  10   1      228.44      232.16    126.65 o 
   5  10   1      120.32      134.82    125.40 o 
   6  10   1        1.45      -88.84     88.84 o 
   7  10   1      501.48      432.40    130.13 o 
   8  10   1       11.62      -86.42     86.42 o 
   0   0   2    41468.20    43911.56    610.88 o 
   1   0   2    17623.20    17889.96    202.83 o 
   2   0   2      975.22      945.16     18.38 o 
   3   0   2    19337.73    19929.03    235.53 o 
   4   0   2    31930.52    33226.07    371.30 o 
   5   0   2    25083.31    26080.47    315.00 o 
   6   0   2     6936.59     7780.61    127.37 o 
   7   0   2     1665.33     1412.26     48.75 o 
   8   0   2    18074.31    18329.69    334.87 o 
   9   0   2      796.15      651.65     27.84 o 
  10   0   2      804.41      797.93     41.79 o 
  11   0   2    14005.29    13941.60    230.68 o 
  12   0   2    12102.14    11755.11    230.02 o 
  13   0   2      982.31     1075.57     68.45 o 
  14   0   2      259.62      160.66     84.71 o 
  15   0   2     7341.64     6625.57    230.42 o 
  16   0   2     5874.81     5745.14    217.09 o 
  17   0   2     3452.54     3589.89    219.96 o 
  18   0   2      676.88      654.86    115.01 o 
  19   0   2     1393.54     1046.27    124.72 o 
  20   0   2     3125.09     3157.50    186.54 o 
   1   1   2    11330.55    12880.95     88.32 o 
   2   1   2    19802.53    20363.19    153.82 o 
   3   1   2     2699.96     2546.84     30.03 o 
   4   1   2     1023.75     1171.34     20.93 o 
   5   1   2     6664.68     6704.36     68.31 o 
   6   1   2    23863.48    23953.56    207.97 o 
   7   1   2      981.13     1349.50     25.41 o 
   8   1   2      709.13      745.58     19.21 o 
   9   1   2      269.08      141.31     13.67 o 
  10   1   2    13278.53    13261.31    137.89 o 
  11   1   2      763.13      688.95     24.14 o 
  12   1   2      244.40      211.02     19.54 o 
  13   1   2     4281.83     4276.22     76.35 o 
  14   1   2     4555.73     4573.30    101.71 o 
  15   1   2     1685.12     1687.70     65.50 o 
  16   1   2      101.64      179.48     45.49 o 
  17   1   2     8224.40     7686.03    220.13 o 
  18   1   2     1240.47     1230.51    136.58 o 
  19   1   2      422.53      453.63     67.68 o 
  20   1   2      350.35      409.74    108.54 o 
  21   1   2     2092.42     1935.12    156.35 o 
   0   2   2    18873.03    20193.79    191.42 o 
   1   2   2     1224.67     1543.00     19.40 o 
   2   2   2      257.81      270.39     10.58 o 
   3   2   2      781.42      840.06     18.08 o 
   4   2   2      877.36      710.79     17.68 o 
   5   2   2       23.90       19.10     10.35 o 
   6   2   2      114.06      141.33     14.91 o 
   7   2   2     4853.82     5018.21     65.89 o 
   8   2   2    11337.27    11598.81    120.45 o 
   9   2   2      865.17      896.50     27.17 o 
  10   2   2      536.84      625.05     27.17 o 
  11   2   2     1230.45     1192.81     31.24 o 
  12   2   2     1196.89     1358.73     36.59 o 
  13   2   2      159.78       92.69     28.00 o 
  14   2   2        1.94       26.86     42.40 o 
  15   2   2     1496.73     1415.66     76.42 o 
  16   2   2      812.24     1001.87     70.08 o 
  17   2   2      339.12      135.20     50.71 o 
  18   2   2       15.25        4.59     53.85 o 
  19   2   2      901.48      970.79    153.83 o 
  20   2   2      660.76      653.43    139.10 o 
  21   2   2      461.90      368.41    117.89 o 
   1   3   2       17.12       68.81      8.35 o 
   2   3   2     2896.81     3108.00     34.96 o 
   3   3   2     1687.59     1834.37     24.79 o 
   4   3   2       25.43       45.70      9.58 o 
   5   3   2     2785.19     3046.09     38.53 o 
   6   3   2     2855.06     3268.05     49.56 o 
   7   3   2      356.38      518.54     20.22 o 
   8   3   2      545.47      506.04     23.16 o 
   9   3   2      532.77      542.18     25.23 o 
  10   3   2     1380.69     1411.63     40.74 o 
  11   3   2      710.48      799.58     39.36 o 
  12   3   2      708.00      834.31     52.62 o 
  13   3   2     3254.04     3682.66    125.06 o 
  14   3   2      267.82      205.60     54.88 o 
  15   3   2      996.79      901.76     74.95 o 
  16   3   2       23.80      -12.92     50.01 o 
  17   3   2     1013.15     1101.77     83.24 o 
  18   3   2        7.06        4.81     54.19 o 
  19   3   2       69.60       98.67     54.86 o 
  20   3   2      109.83      131.19    118.25 o 
  21   3   2      536.55      584.06    145.57 o 
   0   4   2    14502.14    14370.27    150.89 o 
   1   4   2      328.82      434.52     15.19 o 
   2   4   2       25.41       14.86     10.70 o 
   3   4   2     7736.62     7669.77     70.56 o 
   4   4   2     6337.48     6155.33     65.06 o 
   5   4   2      175.07      137.12     13.59 o 
   6   4   2      252.67      291.86     17.23 o 
   7   4   2     4469.40     4324.09     62.51 o 
   8   4   2    16387.17    16655.57    171.94 o 
   9   4   2     2217.79     2130.96     56.29 o 
  10   4   2     1078.30     1158.84     49.25 o 
  11   4   2     8845.30     8451.63    153.88 o 
  12   4   2     5994.87     5994.04    152.99 o 
  13   4   2      913.41      842.30    101.89 o 
  14   4   2      930.71      844.49     79.53 o 
  15   4   2     4054.56     3879.36    144.09 o 
  16   4   2     3797.88     3777.39    170.63 o 
  17   4   2       18.50       33.92     60.51 o 
  18   4   2       28.74       -4.07     65.71 o 
  19   4   2     3672.04     3666.25    145.31 o 
  20   4   2     2417.37     2576.04    129.23 o 
   1   5   2    11053.32    10931.63     93.09 o 
   2   5   2     6939.28     6465.84     67.06 o 
   3   5   2     4250.79     3822.75     49.39 o 
   4   5   2      198.91      220.46     18.48 o 
   5   5   2     7762.94     7476.93     78.04 o 
   6   5   2    13511.78    13014.56    137.25 o 
   7   5   2      236.32      205.32     23.85 o 
   8   5   2       63.47      112.78     26.74 o 
   9   5   2     6792.82     6472.71    113.68 o 
  10   5   2     8269.22     8194.83    154.15 o 
  11   5   2       38.91       22.70     36.14 o 
  12   5   2      314.26      316.88     57.93 o 
  13   5   2     1975.68     1953.52    110.97 o 
  14   5   2     6740.84     6527.72    196.18 o 
  15   5   2      708.31      640.99     84.18 o 
  16   5   2        8.74       55.24     64.92 o 
  17   5   2     3340.10     3420.07    149.27 o 
  18   5   2     2014.19     2165.60    127.35 o 
  19   5   2       64.21      -40.78     93.43 o 
   0   6   2     9708.42     9187.90    125.65 o 
   1   6   2    11500.64    11231.73    103.39 o 
   2   6   2      132.17      123.66     18.65 o 
   3   6   2     5769.08     5578.38     70.01 o 
   4   6   2     9599.87     9234.78    103.94 o 
   5   6   2     4205.71     3994.38     62.50 o 
   6   6   2     3280.14     3093.66     58.61 o 
   7   6   2     3006.78     2971.34     73.04 o 
   8   6   2     4674.35     4757.98    106.84 o 
   9   6   2     2413.66     2342.06     83.05 o 
  10   6   2      195.87      139.38     50.31 o 
  11   6   2    12896.34    12306.81    363.85 o 
  12   6   2     2329.58     2237.07    124.47 o 
  13   6   2     1363.83     1544.13    112.69 o 
  14   6   2     1166.51     1144.16    105.79 o 
  15   6   2     3384.27     3512.90    158.65 o 
  16   6   2     1777.98     1990.12    186.35 o 
  17   6   2      879.28     1014.12    107.10 o 
  18   6   2       14.38       20.37     75.38 o 
   1   7   2      205.00      204.57     27.56 o 
   2   7   2      928.02      878.68     38.03 o 
   3   7   2     1713.69     1765.19     50.80 o 
   4   7   2       10.76        1.09     26.20 o 
   5   7   2     1184.57     1183.65     46.29 o 
   6   7   2     1055.55     1124.86     63.18 o 
   7   7   2      807.03      723.74     60.54 o 
   8   7   2       15.61       -7.04     60.01 o 
   9   7   2     1869.42     1821.02    116.42 o 
  10   7   2      404.55      427.13     81.65 o 
  11   7   2     1245.11     1324.02    127.93 o 
  12   7   2      104.11      122.12     74.20 o 
  13   7   2      875.15      843.41    101.53 o 
  14   7   2      890.98      950.35    116.21 o 
  15   7   2      241.76      357.85     92.13 o 
  16   7   2      285.82      403.14     95.96 o 
   0   8   2      417.12      447.42     69.17 o 
   1   8   2      932.83      934.89     59.32 o 
   2   8   2      125.12      151.25     43.44 o 
   3   8   2     2588.19     2635.05     79.99 o 
   4   8   2      294.15      320.53     48.71 o 
   5   8   2        2.00      -31.66     46.37 o 
   6   8   2     1201.16     1159.53     96.99 o 
   7   8   2      976.05      873.89     99.46 o 
   8   8   2      112.54      -14.93     64.94 o 
   9   8   2      348.01      299.11     82.69 o 
  10   8   2       21.09      -65.87     65.87 o 
  11   8   2       26.44       55.25     76.33 o 
  12   8   2        1.37      -51.67     74.34 o 
  13   8   2      211.70      158.25     85.74 o 
  14   8   2       19.96      -79.32     79.32 o 
   1   9   2     1115.36     1179.92     74.74 o 
   2   9   2     1007.37      948.53     72.61 o 
   3   9   2      129.74      171.06     73.41 o 
   4   9   2       11.05        0.76     65.31 o 
   5   9   2      250.72      265.35     76.46 o 
   6   9   2     3587.16     3665.21    169.38 o 
   7   9   2      103.93       15.63     75.29 o 
   8   9   2      126.34      261.25     87.12 o 
   9   9   2     1195.71     1156.49    120.43 o 
  10   9   2     1727.34     1775.92    166.06 o 
  11   9   2       75.03       94.51     86.83 o 
  12   9   2       24.93      102.33    131.35 o 
   0  10   2     4324.42     4531.77    338.75 o 
   1  10   2     1408.22     1701.62    149.06 o 
   2  10   2       29.06       53.16    113.19 o 
   3  10   2     1567.77     1586.19    183.98 o 
   4  10   2     2921.10     2719.91    216.66 o 
   5  10   2      815.69      852.57    182.91 o 
   6  10   2      104.97      -98.09     98.09 o 
   7  10   2      851.51      898.48    140.79 o 
   1   1   3     4343.05     5154.15     42.97 o 
   2   1   3    74632.54    81923.44    653.09 o 
   3   1   3     7583.04     8047.61     82.30 o 
   4   1   3    13593.10    14693.65    141.70 o 
   5   1   3      570.90      769.47     19.60 o 
   6   1   3    26243.76    27886.58    240.73 o 
   7   1   3     1280.73     1273.35     23.38 o 
   8   1   3     2681.21     3045.15     40.35 o 
   9   1   3      440.03      474.66     18.19 o 
  10   1   3     6414.35     6242.21     72.70 o 
  11   1   3      808.06      897.26     25.26 o 
  12   1   3      113.10      116.29     30.06 o 
  13   1   3      459.12      481.06     46.06 o 
  14   1   3     2091.99     2032.63     86.53 o 
  15   1   3      432.78      316.95     90.86 o 
  16   1   3      502.87      409.68    164.08 o 
  17   1   3      158.48      118.04     86.04 o 
  18   1   3     3203.67     3000.47    151.48 o 
  19   1   3      383.27      276.77     73.88 o 
  20   1   3      186.07      241.54    137.30 o 
  21   1   3       24.18      102.35     56.54 o 
  22   1   3     3707.01     3604.26    225.36 o 
   0   2   3    56531.42    56357.33    628.20 o 
   1   2   3       22.28       28.88      8.15 o 
   2   2   3    20583.46    22476.00    173.98 o 
   3   2   3      625.08      594.37     23.66 o 
   4   2   3     9733.46     8706.66     86.46 o 
   5   2   3     2593.17     2767.86     40.52 o 
   6   2   3        7.80        2.71     13.29 o 
   7   2   3     1534.46     1491.92     38.06 o 
   8   2   3    28409.99    28092.93    282.62 o 
   9   2   3      495.77      636.97     26.77 o 
  10   2   3       26.29        6.14     17.23 o 
  11   2   3     2663.07     2780.65     51.21 o 
  12   2   3    23421.91    22774.78    265.11 o 
  13   2   3     1322.11     1337.56     64.66 o 
  14   2   3     3243.76     3369.14    100.45 o 
  15   2   3     3260.71     3472.30     91.35 o 
  16   2   3     6996.94     6924.07    312.52 o 
  17   2   3      237.90      138.52    112.55 o 
  18   2   3      533.16      516.64     74.34 o 
  19   2   3     1856.13     1756.80    101.95 o 
  20   2   3     4074.07     4579.24    165.42 o 
  21   2   3      446.00      475.51    134.78 o 
   1   3   3     3210.13     3312.26     37.46 o 
   2   3   3    38642.57    37748.12    272.48 o 
   3   3   3      197.61      363.90     13.42 o 
   4   3   3     6531.93     7537.91     73.26 o 
   5   3   3     1976.46     1875.73     34.68 o 
   6   3   3    21977.82    21641.54    236.32 o 
   7   3   3      455.73      632.62     27.35 o 
   8   3   3     1129.91     1051.07     35.76 o 
   9   3   3     5218.91     5109.86     76.89 o 
  10   3   3     9826.23     9499.13    116.91 o 
  11   3   3      140.44      136.70     29.76 o 
  12   3   3       12.66      -13.23     31.39 o 
  13   3   3     2118.34     2046.86     93.20 o 
  14   3   3    32594.19    31967.21    567.92 o 
  15   3   3      776.82      626.61     67.79 o 
  16   3   3      741.37      789.67     85.30 o 
  17   3   3     1845.48     1789.95     92.90 o 
  18   3   3     8665.88     8787.73    280.63 o 
  19   3   3      128.70      134.25     55.33 o 
  20   3   3      211.33      202.62    105.85 o 
  21   3   3      655.88      704.10    168.21 o 
   0   4   3    14335.17    13646.51    150.80 o 
   1   4   3     1369.57     1265.52     25.32 o 
   2   4   3     4739.23     5081.21     55.78 o 
   3   4   3      526.04      465.95     19.84 o 
   4   4   3    12938.32    12691.79    110.57 o 
   5   4   3     2852.00     2855.07     41.54 o 
   6   4   3      703.27      766.70     23.86 o 
   7   4   3      387.27      290.35     23.73 o 
   8   4   3     7437.76     7018.94     96.11 o 
   9   4   3      364.97      308.60     33.20 o 
  10   4   3     3397.46     3430.01     82.72 o 
  11   4   3       34.10       12.10     34.39 o 
  12   4   3     1329.32     1299.38     72.00 o 
  13   4   3     1275.17     1248.95     86.36 o 
  14   4   3      956.53      984.83     83.31 o 
  15   4   3      477.12      487.38     70.66 o 
  16   4   3     2146.66     2201.61    130.16 o 
  17   4   3      184.91      132.15     62.96 o 
  18   4   3      342.85      230.52     67.39 o 
  19   4   3      108.80       75.40     59.61 o 
  20   4   3      993.36     1008.59    159.11 o 
   1   5   3      332.70      303.53     16.41 o 
   2   5   3       57.19       60.14     16.11 o 
   3   5   3      472.17      423.90     22.74 o 
   4   5   3      179.19      140.11     17.52 o 
   5   5   3       30.94       24.74     16.93 o 
   6   5   3     4952.08     5364.91     76.64 o 
   7   5   3      283.51      251.74     25.68 o 
   8   5   3      211.91      186.65     31.88 o 
   9   5   3        9.39       12.57     30.48 o 
  10   5   3      161.33      181.08     37.39 o 
  11   5   3      158.30      103.93     40.06 o 
  12   5   3     1174.10     1145.64     90.89 o 
  13   5   3       42.89       47.36     60.83 o 
  14   5   3       62.69      159.66     79.68 o 
  15   5   3      125.75       79.00     64.68 o 
  16   5   3      454.99      519.91     81.20 o 
  17   5   3       18.35       36.97     69.92 o 
  18   5   3      134.22      147.80     72.94 o 
  19   5   3       11.08      115.07     72.43 o 
   0   6   3     8881.71     8716.86    120.39 o 
   1   6   3      538.76      537.77     22.83 o 
   2   6   3       29.15       19.37     17.99 o 
   3   6   3     1122.27     1067.43     33.33 o 
   4   6   3     1556.27     1545.46     43.05 o 
   5   6   3      397.65      459.94     27.69 o 
   6   6   3        0.05       -1.30     22.32 o 
   7   6   3       87.62       82.81     31.33 o 
   8   6   3     4009.33     3882.83     93.43 o 
   9   6   3       22.01      -53.99     53.99 o 
  10   6   3      223.92      170.43     57.01 o 
  11   6   3      671.03      622.89     83.18 o 
  12   6   3     1484.10     1468.77    109.70 o 
  13   6   3        2.52      -32.72     60.39 o 
  14   6   3       43.42       73.51     69.87 o 
  15   6   3       68.88        2.50     85.55 o 
  16   6   3     1613.91     1581.05    120.22 o 
  17   6   3        4.40       -2.63     71.05 o 
  18   6   3       76.39       26.28     74.89 o 
   1   7   3      688.49      729.34     37.02 o 
   2   7   3    16521.54    15857.24    168.33 o 
   3   7   3      379.83      368.18     32.06 o 
   4   7   3      399.48      441.59     35.49 o 
   5   7   3       13.54      -22.25     28.33 o 
   6   7   3    14701.28    14211.72    193.51 o 
   7   7   3      214.13      183.10     53.58 o 
   8   7   3        2.21       -6.25     47.92 o 
   9   7   3      861.07     1050.51     87.09 o 
  10   7   3     8855.89     8306.70    237.30 o 
  11   7   3      475.24      477.22     85.68 o 
  12   7   3       79.00       70.63     72.66 o 
  13   7   3     1129.95     1199.29    112.52 o 
  14   7   3     4040.91     4114.76    177.42 o 
  15   7   3      190.79      264.16     93.22 o 
  16   7   3      163.02      150.24     85.01 o 
   0   8   3    10760.61    10620.03    235.82 o 
   1   8   3      390.56      382.28     48.58 o 
   2   8   3      917.67      834.24     57.70 o 
   3   8   3     1187.17     1142.27     63.32 o 
   4   8   3     5227.80     5336.16    129.36 o 
   5   8   3      890.17      899.07     71.83 o 
   6   8   3      371.20      344.78     68.61 o 
   7   8   3      986.13      905.65     89.67 o 
   8   8   3     9407.20     9530.37    262.27 o 
   9   8   3      112.04       84.11     70.83 o 
  10   8   3      917.33      916.53    108.21 o 
  11   8   3      814.88      912.31    107.10 o 
  12   8   3     4800.82     5353.76    206.12 o 
  13   8   3      219.46      107.37     85.43 o 
  14   8   3     1619.36     1935.39    145.52 o 
   1   9   3      877.11     1015.75     71.65 o 
   2   9   3     5368.11     5720.96    141.31 o 
   3   9   3       18.73       34.50     51.96 o 
   4   9   3      344.19      421.38     78.04 o 
   5   9   3      434.09      316.73     77.93 o 
   6   9   3     3964.65     3944.06    197.78 o 
   7   9   3      323.40      402.00    133.56 o 
   8   9   3      396.32      293.67     87.59 o 
   9   9   3      387.13      224.85    136.44 o 
  10   9   3     1530.61     1719.30    139.77 o 
  11   9   3       26.24      -71.30     77.43 o 
   0  10   3      369.47      272.69    166.05 o 
   1  10   3       62.65        7.14    151.32 o 
   2  10   3       85.10       91.36    212.60 o 
   3  10   3       15.53      -70.36    118.66 o 
   4  10   3      169.32      150.09    106.12 o 
   5  10   3       21.09        9.92    102.23 o 
   6  10   3      206.02      263.15    110.26 o 
   7  10   3      215.13      343.60    115.20 o 
   0   0   4    39824.15    44108.37    678.30 o 
   1   0   4      259.11      459.66     17.42 o 
   2   0   4     4431.70     4816.72     59.95 o 
   3   0   4    18605.74    18597.32    204.76 o 
   4   0   4    20889.07    23087.03    252.62 o 
   5   0   4    17321.27    16384.26    196.54 o 
   6   0   4     9172.62     9734.98    146.67 o 
   7   0   4    13262.88    13051.30    190.02 o 
   8   0   4      896.86     1068.61     37.23 o 
   9   0   4     3860.74     3569.00    234.23 o 
  10   0   4      307.00      461.73     48.13 o 
  11   0   4    18608.64    18919.40    399.07 o 
  12   0   4     4181.89     4553.93    172.35 o 
  13   0   4     3245.81     3479.30    148.46 o 
  14   0   4     1600.49     1817.21    164.08 o 
  15   0   4    12978.50    12798.60    367.47 o 
  16   0   4      298.03      189.77    106.03 o 
  17   0   4     2622.06     2925.32    223.92 o 
  18   0   4      603.61      433.82    129.03 o 
  19   0   4     7352.49     6747.75    350.79 o 
  20   0   4        0.65      110.70    108.54 o 
  21   0   4      663.91      723.87    136.22 o 
  22   0   4       55.17      -90.93     90.93 o 
   1   1   4     4586.29     3787.83     40.36 o 
   2   1   4       50.67       23.72      7.62 o 
   3   1   4     9776.92     9265.81     90.64 o 
   4   1   4      816.54     1054.95     21.35 o 
   5   1   4    24979.29    25481.31    221.38 o 
   6   1   4      513.05      542.66     17.93 o 
   7   1   4     2701.19     2318.75     34.88 o 
   8   1   4      605.40      770.95     29.03 o 
   9   1   4     5827.24     5672.71     72.14 o 
  10   1   4      960.47     1013.66     30.95 o 
  11   1   4     6250.50     6307.38     87.33 o 
  12   1   4     1260.32     1281.92     58.50 o 
  13   1   4     4843.10     4786.70    124.37 o 
  14   1   4       37.48       33.40     77.10 o 
  15   1   4     1595.16     1679.56     84.49 o 
  16   1   4       19.68       69.21     77.89 o 
  18   1   4        0.71       -3.91     47.12 o 
  19   1   4      992.60      886.94    148.98 o 
  20   1   4        3.84        2.58     86.44 o 
  21   1   4     2518.40     2438.30    137.45 o 
  22   1   4      110.38       66.76     76.02 o 
   0   2   4    16604.76    17083.17    222.47 o 
   1   2   4     5015.16     4920.74     49.81 o 
   2   2   4    13860.25    14634.59    126.58 o 
   3   2   4     5250.56     5083.83     53.54 o 
   4   2   4      267.35      324.51     14.97 o 
   5   2   4    11014.43    11057.68    116.39 o 
   6   2   4     1277.57     1296.13     43.27 o 
   7   2   4     6306.14     6616.13     93.21 o 
   8   2   4     7828.00     8375.32    104.32 o 
   9   2   4     4990.50     4948.05     71.95 o 
  10   2   4      412.81      485.24     23.38 o 
  11   2   4     1056.03     1094.97     31.35 o 
  12   2   4       84.98      110.27     22.18 o 
  13   2   4     2988.83     3033.80     68.05 o 
  14   2   4      894.49      981.06     93.11 o 
  15   2   4      802.64      774.91     86.55 o 
  16   2   4      525.14      233.50    168.19 o 
  17   2   4        4.49      -28.11     42.31 o 
  18   2   4        0.69      -27.72     82.32 o 
  19   2   4      127.09      152.33     67.91 o 
  20   2   4       96.74      117.54    101.00 o 
  21   2   4      445.79      495.25    156.35 o 
   1   3   4       65.66       18.31     11.62 o 
   2   3   4       58.77       35.50     10.10 o 
   3   3   4      511.69      599.05     18.26 o 
   4   3   4      510.03      513.42     18.18 o 
   5   3   4     2791.63     2963.44     44.85 o 
   6   3   4      563.87      700.35     27.93 o 
   7   3   4      524.40      581.41     30.32 o 
   8   3   4     1308.39     1561.25     53.77 o 
   9   3   4      118.93       41.69     20.78 o 
  10   3   4      139.00      133.89     22.94 o 
  11   3   4      646.63      649.45     39.61 o 
  12   3   4     1466.15     1378.19     51.83 o 
  13   3   4      775.61      810.92     68.76 o 
  14   3   4       10.34       32.76     48.11 o 
  15   3   4      129.86       90.27     48.37 o 
  16   3   4       61.13       74.55     53.33 o 
  17   3   4      278.69      260.22     85.71 o 
  18   3   4       51.05       58.22     76.50 o 
  19   3   4      172.73      101.79    221.76 o 
  20   3   4      487.94      543.88     94.48 o 
  21   3   4      234.03      245.84    144.13 o 
   0   4   4      810.19      852.38     35.99 o 
   1   4   4     3575.31     3378.72     44.07 o 
   2   4   4     2493.06     2621.68     42.72 o 
   3   4   4    20814.04    21195.21    179.93 o 
   4   4   4     1452.14     1588.30     29.94 o 
   5   4   4    10907.73    10806.76    103.02 o 
   6   4   4     1368.82     1549.25     34.66 o 
   7   4   4    11459.79    11394.61    124.12 o 
   8   4   4     2941.98     3063.82     63.62 o 
   9   4   4     8869.10     8781.64    134.54 o 
  10   4   4     1966.68     1859.74     68.26 o 
  11   4   4     9227.45     9274.46    165.68 o 
  12   4   4      444.02      488.11     58.72 o 
  13   4   4     1112.78     1186.79     84.75 o 
  14   4   4     2955.53     2826.29    131.51 o 
  15   4   4     2899.50     2970.95    126.56 o 
  16   4   4      116.79      110.98     61.35 o 
  17   4   4      186.16      150.00     86.50 o 
  18   4   4       62.02       88.86     57.03 o 
  19   4   4     1772.59     1794.71    146.60 o 
  20   4   4      237.51      448.24    182.23 o 
   1   5   4    21583.00    20883.73    168.21 o 
   2   5   4        1.66      -11.65     14.00 o 
   3   5   4     4209.31     3783.31     52.01 o 
   4   5   4     1268.17     1449.88     33.86 o 
   5   5   4    15220.80    14848.37    152.59 o 
   6   5   4      668.49      667.93     29.68 o 
   7   5   4     2921.15     2733.46     55.37 o 
   8   5   4      417.14      423.00     39.26 o 
   9   5   4    14921.65    14537.54    226.29 o 
  10   5   4        2.79      -27.10     35.54 o 
  11   5   4     1495.99     1620.39     77.04 o 
  12   5   4     2387.36     2707.84    110.85 o 
  13   5   4     4315.12     4228.91    153.32 o 
  14   5   4       45.17       36.62     85.86 o 
  15   5   4     1681.69     1734.83    109.95 o 
  16   5   4      224.20      270.27    102.93 o 
  17   5   4     5590.94     6084.36    192.67 o 
  18   5   4      122.08      129.76     77.66 o 
  19   5   4      835.81      840.31    150.18 o 
   0   6   4     1015.50      911.46     49.19 o 
   1   6   4     8938.02     8463.19     90.28 o 
   2   6   4      119.13      155.13     19.56 o 
   3   6   4     5420.59     5094.67     68.31 o 
   4   6   4       41.78       23.71     20.01 o 
   5   6   4     6196.95     6438.62     83.07 o 
   6   6   4      139.22      136.31     24.20 o 
   7   6   4     6206.47     5651.78    124.70 o 
   8   6   4       49.47       -9.08     47.70 o 
   9   6   4     3691.79     3668.07    128.91 o 
  10   6   4        9.23      -47.66     56.44 o 
  11   6   4    10322.31     9815.83    252.44 o 
  12   6   4       87.25       50.52     64.77 o 
  13   6   4     2990.31     3124.62    144.13 o 
  14   6   4      183.01      106.51     70.96 o 
  15   6   4     5277.03     5309.54    189.48 o 
  16   6   4      127.08      139.29     74.99 o 
  17   6   4      619.88      749.58     99.05 o 
  18   6   4      751.52      809.62    100.49 o 
   1   7   4     1982.15     1957.75     62.17 o 
   2   7   4     2476.38     2453.00     56.74 o 
   3   7   4     3309.64     3329.29     65.97 o 
   4   7   4      118.40      112.09     27.57 o 
   5   7   4     1471.94     1539.17     55.51 o 
   6   7   4       75.05      100.49     39.45 o 
   7   7   4     1807.11     1999.29     93.39 o 
   8   7   4        1.23      -48.36     48.36 o 
   9   7   4     2655.00     2607.91    142.09 o 
  10   7   4      640.43      675.89     91.59 o 
  11   7   4     1452.90     1123.60    104.65 o 
  12   7   4       83.95       47.83     70.44 o 
  13   7   4     1730.65     1871.64    128.13 o 
  14   7   4      344.81      516.24     91.74 o 
  15   7   4      292.78      310.69     86.92 o 
  16   7   4      249.89      304.49    132.50 o 
   0   8   4       93.80       45.77     54.19 o 
   1   8   4      778.16      749.74     53.76 o 
   2   8   4      312.24      336.85     45.75 o 
   3   8   4      734.30      651.15     54.80 o 
   4   8   4       58.09       -0.32     52.09 o 
   5   8   4       16.03      -34.56     42.74 o 
   6   8   4      116.99       58.53     55.07 o 
   7   8   4      332.94      262.04     71.33 o 
   8   8   4      167.44       58.48     70.53 o 
   9   8   4        8.35       36.21     69.92 o 
  10   8   4       24.26       85.22     76.02 o 
  11   8   4        7.59       95.26     75.01 o 
  12   8   4      106.48       29.98     81.68 o 
  13   8   4      121.66      238.70     89.07 o 
  14   8   4       45.25       77.72     99.21 o 
   1   9   4     1976.97     2089.89    102.06 o 
   2   9   4       63.75       52.27     57.49 o 
   3   9   4      606.47      627.63     76.53 o 
   4   9   4        0.20      -63.23     63.23 o 
   5   9   4      866.27     1083.69    100.35 o 
   6   9   4      986.86     1231.04    178.62 o 
   7   9   4     1092.50     1001.02    128.64 o 
   8   9   4      102.31      239.09     98.81 o 
   9   9   4     1890.46     1767.93    138.79 o 
  10   9   4      166.33      217.67     85.63 o 
  11   9   4     1272.29     1493.22    138.84 o 
   0  10   4      277.95      -51.04    157.43 o 
   1  10   4     3684.76     3623.81    189.41 o 
   2  10   4      277.72      210.49    144.85 o 
   3  10   4     4638.89     4781.88    227.31 o 
   4  10   4      414.76      489.27    121.97 o 
   5  10   4     2736.42     3188.06    200.01 o 
   6  10   4       20.70      -55.97     96.16 o 
   7  10   4     3744.49     3878.38    222.58 o 
   1   1   5     5903.56     5934.42     58.02 o 
   2   1   5    46548.61    48677.60    370.85 o 
   3   1   5      536.54      432.37     15.06 o 
   4   1   5        1.12       -0.82      8.21 o 
   5   1   5    11710.54    12707.78    125.62 o 
   6   1   5    20277.00    20746.52    202.95 o 
   7   1   5    12659.80    13128.60    136.73 o 
   8   1   5       96.36       57.50     17.43 o 
   9   1   5      244.64      190.98     18.90 o 
  10   1   5     8504.48     8623.87    113.72 o 
  11   1   5      261.75      231.91     23.95 o 
  12   1   5      514.49      592.35     31.93 o 
  13   1   5       10.53       31.19     34.02 o 
  14   1   5     3451.68     3308.91    133.07 o 
  15   1   5      686.09      864.30     80.95 o 
  16   1   5       35.97       15.92    128.13 o 
  17   1   5      401.54      490.77     98.16 o 
  18   1   5      734.96      347.33    428.97 o 
  19   1   5      172.82      288.61    139.81 o 
  20   1   5        5.57     -121.98    134.60 o 
  21   1   5        6.54      -29.03     74.93 o 
   0   2   5    26715.21    25865.18    283.73 o 
   1   2   5     7498.41     7390.64     72.35 o 
   2   2   5     1160.71     1487.77     25.36 o 
   3   2   5     5979.53     5757.81     61.09 o 
   4   2   5    54551.99    54706.75    445.87 o 
   5   2   5      254.89      171.95     14.28 o 
   6   2   5      930.84     1073.82     24.70 o 
   7   2   5      356.95      305.40     21.30 o 
   8   2   5    26948.45    26312.19    281.95 o 
   9   2   5     1515.06     1376.86     36.86 o 
  10   2   5        4.21       -5.15     15.02 o 
  11   2   5     1409.63     1429.63     39.27 o 
  12   2   5    17689.95    17939.57    273.87 o 
  13   2   5      327.23      451.93     48.41 o 
  14   2   5       71.33       80.48     46.74 o 
  15   2   5     1460.86     1644.21    222.18 o 
  16   2   5     6620.19     7113.49    280.04 o 
  17   2   5      410.67      439.90     81.12 o 
  18   2   5      129.28      194.56     97.70 o 
  19   2   5      296.71      289.57    104.63 o 
  20   2   5     3322.68     3187.10    179.35 o 
  21   2   5       62.31      103.08     79.03 o 
   1   3   5      221.82      116.72     15.24 o 
   2   3   5    32100.26    31063.26    241.76 o 
   3   3   5    13154.60    13362.08    131.95 o 
   4   3   5     1579.36     1500.66     31.71 o 
   5   3   5      259.19      418.02     20.61 o 
   6   3   5    25279.58    24886.81    246.44 o 
   7   3   5     1794.26     1734.63     43.46 o 
   8   3   5      575.90      638.68     34.47 o 
   9   3   5     1222.93     1152.09     40.52 o 
  10   3   5    22861.86    22333.04    269.97 o 
  11   3   5      304.52      266.31     30.55 o 
  12   3   5      586.39      691.32     41.20 o 
  13   3   5     6474.63     6445.10    141.70 o 
  14   3   5    10041.81    10249.70    193.90 o 
  15   3   5     1826.52     1872.59     84.73 o 
  16   3   5       48.45      -52.25     68.83 o 
  17   3   5     1797.17     1954.76    134.80 o 
  18   3   5     5735.36     6390.84    232.24 o 
  19   3   5      106.34       30.23     96.65 o 
  20   3   5     1067.53     1186.78    152.75 o 
  21   3   5      478.06      522.37    153.11 o 
   0   4   5    14815.62    13958.02    177.93 o 
   1   4   5     3652.44     3704.89     50.09 o 
   2   4   5      810.55      944.66     24.69 o 
   3   4   5     6757.43     7087.40     73.38 o 
   4   4   5     7382.30     7203.97     78.88 o 
   5   4   5      135.66      193.72     18.32 o 
   6   4   5      138.35      188.18     18.53 o 
   7   4   5      841.86      776.33     31.97 o 
   8   4   5    13775.65    13494.44    172.95 o 
   9   4   5      322.45      265.77     34.25 o 
  10   4   5      330.19      339.38     46.60 o 
  11   4   5     2961.78     2920.79     96.27 o 
  12   4   5     3770.72     3611.59    162.47 o 
  13   4   5      479.51      402.29     65.19 o 
  14   4   5       18.57       28.08     53.46 o 
  15   4   5       89.03       -4.06     54.32 o 
  16   4   5     4999.18     4769.90    155.29 o 
  17   4   5      161.53      132.13     72.38 o 
  18   4   5      201.68      180.00     90.48 o 
  19   4   5      692.87      717.16    116.14 o 
  20   4   5      899.48     1125.02    159.28 o 
   1   5   5      561.95      625.96     27.02 o 
   2   5   5     1122.34     1089.47     29.05 o 
   3   5   5      346.92      408.71     21.02 o 
   4   5   5      552.01      669.44     25.57 o 
   5   5   5     1579.07     1576.65     59.49 o 
   6   5   5      247.08      213.85     23.46 o 
   7   5   5      920.82      974.15     40.76 o 
   8   5   5     2049.41     2090.01     58.16 o 
   9   5   5      404.37      313.93     43.87 o 
  10   5   5      170.26      181.59     40.90 o 
  11   5   5     3139.84     3155.01    112.94 o 
  12   5   5     1782.01     1581.99     96.38 o 
  13   5   5      124.16      -19.01     56.40 o 
  14   5   5        5.96      -15.15     98.72 o 
  15   5   5       93.00       53.48     63.46 o 
  16   5   5      574.67      400.72     76.14 o 
  17   5   5        1.25      -54.72     60.62 o 
  18   5   5      173.20      148.57     66.89 o 
  19   5   5      211.86      279.23     66.66 o 
   0   6   5    11397.77    11009.13    171.47 o 
   1   6   5      251.81      184.45     24.06 o 
   2   6   5      103.80      117.81     24.38 o 
   3   6   5      322.79      305.29     28.36 o 
   4   6   5     4990.86     4768.09     74.83 o 
   5   6   5      117.05      104.66     25.43 o 
   6   6   5       66.50       72.15     38.06 o 
   7   6   5       69.28       12.97     39.81 o 
   8   6   5     7662.69     7448.61    164.14 o 
   9   6   5       16.50       23.54     49.62 o 
  10   6   5      292.39      281.34     68.32 o 
  11   6   5      600.04      423.61     76.20 o 
  12   6   5     1720.63     1681.86    112.81 o 
  13   6   5       92.63      207.20     71.29 o 
  14   6   5      210.27      257.17     77.73 o 
  15   6   5      128.57       84.21     73.46 o 
  16   6   5      608.02      672.67    113.25 o 
  17   6   5      419.63      425.45     84.32 o 
  18   6   5       45.68      -45.61     74.60 o 
   1   7   5       99.76       77.60     27.41 o 
   2   7   5    13243.00    12899.50    152.06 o 
   3   7   5     6098.46     5957.50     93.74 o 
   4   7   5      694.67      697.14     39.54 o 
   5   7   5     3425.18     3404.81     86.57 o 
   6   7   5    12171.89    12303.61    199.48 o 
   7   7   5     1929.21     1784.48     80.98 o 
   8   7   5      209.81      113.10     59.20 o 
   9   7   5      319.42      375.42     70.74 o 
  10   7   5     4231.96     4221.59    171.51 o 
  11   7   5     2443.02     2265.85    130.79 o 
  12   7   5      259.30      235.65     77.05 o 
  13   7   5      669.93      791.10    100.56 o 
  14   7   5     5028.06     5109.55    195.07 o 
  15   7   5      259.45      188.45    129.80 o 
  16   7   5       21.93      -18.86     76.78 o 
   0   8   5     8602.74     8705.05    209.37 o 
   1   8   5     1636.16     1623.45     68.03 o 
   2   8   5      154.52       98.86     40.42 o 
   3   8   5      145.04      170.62     50.11 o 
   4   8   5     8445.80     8496.27    213.00 o 
   5   8   5      363.74      312.88     57.59 o 
   6   8   5      138.35      229.34     82.31 o 
   7   8   5      341.82      347.44     74.53 o 
   8   8   5    10191.51     9781.79    406.51 o 
   9   8   5      277.05      376.65     84.92 o 
  10   8   5        3.98      115.56     78.14 o 
  11   8   5      731.51      699.11    112.62 o 
  12   8   5     4566.34     4722.02    195.26 o 
  13   8   5      756.64      922.04    117.36 o 
  14   8   5      379.22      539.15    146.36 o 
   1   9   5      354.48      261.52     60.96 o 
   2   9   5     3869.56     3952.81    135.81 o 
   3   9   5     1444.85     1582.79     98.09 o 
   4   9   5        7.54      -45.85     63.97 o 
   5   9   5      749.70      605.85     90.40 o 
   6   9   5     2182.81     2143.64    142.35 o 
   7   9   5        7.32       25.70     86.60 o 
   8   9   5      108.50        3.64    148.41 o 
   9   9   5      828.34      862.11    129.63 o 
  10   9   5     3049.45     3056.70    171.40 o 
  11   9   5       98.03      231.36    120.02 o 
   0  10   5        9.63     -151.68    159.22 o 
   1  10   5       28.35       47.13    117.87 o 
   2  10   5       22.59      -29.21    113.84 o 
   3  10   5      116.73       69.63    101.58 o 
   4  10   5      377.78      459.78    117.46 o 
   5  10   5       52.97      120.59    102.73 o 
   6  10   5      168.13      325.18    113.45 o 
   7  10   5      232.58     -212.36    225.90 o 
   0   0   6   342405.50   346243.41   6347.14 o 
   1   0   6     6288.42     5892.71     77.74 o 
   2   0   6     8350.80     8904.84    116.03 o 
   3   0   6     7893.07     8008.98    106.88 o 
   4   0   6    15602.67    15233.93    197.73 o 
   5   0   6    29023.69    30558.34    356.29 o 
   6   0   6     1139.38     1221.66     38.54 o 
   7   0   6     6594.41     6373.75    179.77 o 
   8   0   6    24483.02    25444.40    378.72 o 
   9   0   6     7998.69     7595.18    199.21 o 
  10   0   6    10858.09    11788.00    245.65 o 
  11   0   6     3292.86     3168.20    100.69 o 
  12   0   6     6820.33     6729.11    194.66 o 
  13   0   6     9032.25     8508.64    223.12 o 
  14   0   6        9.64       39.10     32.36 o 
  15   0   6     2626.43       42.41     43.85 o 
  16   0   6     6516.79     6614.76    353.67 o 
  17   0   6     1454.71     1346.39    177.55 o 
  19   0   6     3446.60     3828.54    281.07 o 
  20   0   6     5222.19     5208.71    332.10 o 
  21   0   6      906.17     1017.16    177.19 o 
   1   1   6    54981.13    56142.60    453.48 o 
   2   1   6    18386.15    17136.11    149.58 o 
   3   1   6    19891.00    20386.68    169.35 o 
   4   1   6     1352.85     1400.45     31.91 o 
   5   1   6     5316.03     4984.83     60.56 o 
   6   1   6    16132.25    15204.54    157.31 o 
   7   1   6     9062.14     9099.69    110.02 o 
   8   1   6      189.12      219.53     20.51 o 
   9   1   6    10547.69    11208.86    157.59 o 
  10   1   6    17672.11    17661.00    204.26 o 
  11   1   6     3279.38     3044.21     60.87 o 
  12   1   6      628.11      631.86     34.77 o 
  13   1   6     3761.48     3871.93    192.83 o 
  14   1   6     5192.08     5720.09    180.86 o 
  15   1   6      267.67      394.43     98.73 o 
  16   1   6      408.98      632.94    145.92 o 
  17   1   6      982.08     1114.56    177.19 o 
  18   1   6     2107.23     2122.48    161.36 o 
  19   1   6     1288.09     1081.49    187.62 o 
  20   1   6      544.72      535.26    125.26 o 
  21   1   6      458.38      578.92    108.39 o 
   0   2   6       76.32       67.32     18.44 o 
   1   2   6     2787.49     2581.22     36.24 o 
   2   2   6      308.99      382.46     19.31 o 
   3   2   6     1747.29     1641.83     28.54 o 
   4   2   6    18420.66    19272.77    170.35 o 
   5   2   6      974.31      854.44     26.53 o 
   6   2   6       54.68       50.95     13.86 o 
   7   2   6      230.38      182.02     17.94 o 
   8   2   6     5219.99     5570.93     71.48 o 
   9   2   6      389.70      497.01     19.46 o 
  10   2   6     1200.21     1217.85     40.58 o 
  11   2   6     1915.23     1830.58     57.87 o 
  12   2   6     4049.67     4350.25     91.98 o 
  13   2   6       50.54       33.28     37.70 o 
  14   2   6      410.37      286.31     63.00 o 
  15   2   6      684.83      564.57    444.60 o 
  16   2   6      325.59      362.47    100.14 o 
  17   2   6       18.37      -47.39     85.07 o 
  18   2   6      206.42       44.01     95.54 o 
  19   2   6       91.22      103.27    100.42 o 
  20   2   6      560.98      339.65    150.24 o 
  21   2   6      146.07       70.31     82.39 o 
   1   3   6      256.85      242.87     18.24 o 
   2   3   6       83.82       57.80     12.61 o 
   3   3   6     6480.18     6979.44     77.06 o 
   4   3   6     6059.79     7040.08     77.53 o 
   5   3   6       74.29       63.71     13.88 o 
   6   3   6     1702.69     1724.72     40.06 o 
   7   3   6     1567.09     1769.10     37.19 o 
   8   3   6     1157.71     1209.24     40.55 o 
   9   3   6       30.23       21.02     23.01 o 
  10   3   6     1903.74     1901.72     70.89 o 
  11   3   6     1725.91     1751.94     51.59 o 
  12   3   6     1205.46     1291.90     51.01 o 
  13   3   6        3.45      -19.01     28.83 o 
  14   3   6     3121.96     2762.93    173.91 o 
  15   3   6     1070.10     1153.94    132.62 o 
  16   3   6        3.26      -27.33     71.73 o 
  17   3   6       39.07       63.92     79.99 o 
  18   3   6        6.21       -2.26     90.37 o 
  19   3   6      271.10      368.04    114.03 o 
  20   3   6        0.16      -32.47    139.45 o 
   0   4   6    14070.30    13499.78    174.87 o 
   1   4   6     8022.03     7599.72     80.52 o 
   2   4   6      473.94      652.49     25.09 o 
   3   4   6     3337.61     3270.19     41.95 o 
   4   4   6    16927.10    16968.13    161.68 o 
   5   4   6     6041.07     5727.61     71.41 o 
   6   4   6      174.59      109.95     20.74 o 
   7   4   6     1405.36     1216.70     36.98 o 
   8   4   6     8550.49     8468.72    118.34 o 
   9   4   6       45.06       57.09     33.43 o 
  10   4   6      930.36      967.52     56.72 o 
  11   4   6     2495.17     2370.10    155.55 o 
  12   4   6     5996.21     5773.24    149.91 o 
  13   4   6     1152.11     1002.68     88.46 o 
  14   4   6      633.03      616.00     69.74 o 
  15   4   6     1481.22     1665.03    147.49 o 
  16   4   6     3590.55     3676.38    128.64 o 
  17   4   6      303.55      413.76     97.04 o 
  18   4   6       10.25      176.95     88.56 o 
  19   4   6      121.75      105.63     91.60 o 
  20   4   6     2215.64     2241.56    207.12 o 
   1   5   6    10561.39     9896.10    107.69 o 
   2   5   6    12111.06    11782.00    116.36 o 
   3   5   6     7046.96     7024.35     83.64 o 
   4   5   6        0.61        2.69     16.34 o 
   5   5   6     3231.76     2955.70     56.96 o 
   6   5   6     8972.11     8750.54    111.22 o 
   7   5   6     4233.43     4160.25     77.10 o 
   8   5   6     1092.88     1016.43     51.47 o 
   9   5   6     4476.52     4661.39    110.42 o 
  10   5   6     5686.54     5565.48    182.90 o 
  11   5   6     3717.13     3743.29    143.24 o 
  12   5   6       69.76      119.02     53.96 o 
  13   5   6     2410.02     2395.59    118.34 o 
  14   5   6     3571.67     3964.02    151.02 o 
  15   5   6      997.55     1092.73     93.05 o 
  16   5   6      216.15      307.42     71.98 o 
  17   5   6     2223.53     2402.66    118.65 o 
  18   5   6     3033.67     3280.00    130.33 o 
  19   5   6     2444.76     2875.17    224.03 o 
   0   6   6     6455.25     6245.50    128.43 o 
   1   6   6     1202.56     1100.24     39.51 o 
   2   6   6       24.44        0.33     22.52 o 
   3   6   6     2106.67     1979.22     49.69 o 
   4   6   6    10333.47     9947.32    119.17 o 
   5   6   6     7970.40     7974.64    111.16 o 
   6   6   6      232.82      309.85     42.12 o 
   7   6   6     2415.92     2277.85     83.61 o 
   8   6   6     3019.45     2952.11    106.33 o 
   9   6   6     3193.83     3109.04    132.98 o 
  10   6   6        7.87       37.22     59.18 o 
  11   6   6      118.00      226.46     68.45 o 
  12   6   6     6305.93     6383.38    201.84 o 
  13   6   6     4416.83     4169.42    163.15 o 
  14   6   6      230.90      100.65     75.69 o 
  15   6   6     1549.79     1880.70    138.37 o 
  16   6   6     4005.36     4008.33    164.95 o 
  17   6   6      474.74      494.17     85.27 o 
   1   7   6     1377.38     1256.02     50.35 o 
   2   7   6       67.35       33.96     30.27 o 
   3   7   6      116.56       66.00     31.63 o 
   4   7   6       16.72      -19.81     30.33 o 
   5   7   6      551.88      511.31     48.12 o 
   6   7   6     1590.09     1672.60     73.38 o 
   7   7   6      808.58      863.79     80.61 o 
   8   7   6      148.01      126.52     59.25 o 
   9   7   6      801.20      718.73     89.89 o 
  10   7   6      516.06      560.59     88.73 o 
  11   7   6      219.91      209.40     78.31 o 
  12   7   6       73.71      135.28     73.96 o 
  13   7   6      621.22      529.84     91.20 o 
  14   7   6      642.44      766.92     99.40 o 
  15   7   6       35.26      -57.56     70.29 o 
  16   7   6      520.69      433.56    108.24 o 
   0   8   6      187.37      147.46     59.43 o 
   1   8   6      875.93      904.37     56.73 o 
   2   8   6      209.99      226.47     46.13 o 
   3   8   6     1148.02     1172.54     70.55 o 
   4   8   6      420.64      395.67     58.74 o 
   5   8   6     2139.64     1899.72     98.76 o 
   6   8   6      267.99      330.21     69.44 o 
   7   8   6       10.16       12.95     68.34 o 
   8   8   6       32.84      -61.33     61.33 o 
   9   8   6     1163.40     1036.13    153.38 o 
  10   8   6       74.20      119.64     76.41 o 
  11   8   6       31.48      -71.02     71.02 o 
  12   8   6      537.63      471.84     98.52 o 
  13   8   6      412.54      358.17     93.81 o 
  14   8   6        6.10      141.96    128.14 o 
   1   9   6     1270.20     1226.70     91.35 o 
   2   9   6     2056.95     2362.29    110.77 o 
   3   9   6     1770.08     1808.67    102.78 o 
   4   9   6        0.50       63.13     68.62 o 
   5   9   6      265.21       75.37     80.80 o 
   6   9   6     2858.54     2711.16    196.06 o 
   7   9   6      862.27     1070.99    119.09 o 
   8   9   6        4.39      -46.40     89.16 o 
   9   9   6      507.56      859.23    128.75 o 
  10   9   6     1977.34     2015.86    169.52 o 
  11   9   6      832.75      983.93    171.12 o 
   0  10   6     3315.26     3291.21    327.79 o 
   1  10   6     1409.97     1722.56    184.41 o 
   2  10   6      417.66      307.59    112.49 o 
   3  10   6     2332.39     2105.55    195.25 o 
   4  10   6     5191.13     5109.74    234.48 o 
   5  10   6     1122.26      920.02    138.71 o 
   6  10   6      373.08      208.24    234.72 o 
   1   1   7     9286.76     9061.83     88.24 o 
   2   1   7     5997.99     6127.20     63.18 o 
   3   1   7      571.18      996.39     20.79 o 
   4   1   7     1382.13     1489.71     34.33 o 
   5   1   7     2851.73     2753.84     43.93 o 
   6   1   7       80.61       59.28     14.74 o 
   7   1   7     4594.62     4693.38     74.66 o 
   8   1   7       57.64       56.52     19.77 o 
   9   1   7     6609.16     6432.47    101.93 o 
  10   1   7       19.91       47.03     17.82 o 
  11   1   7      192.13      201.18     27.16 o 
  12   1   7     7111.28     7071.30    170.11 o 
  13   1   7     1752.23     1708.69     86.79 o 
  14   1   7      114.70      101.60     58.21 o 
  15   1   7      104.95      122.13     61.63 o 
  16   1   7      195.00      213.89     83.08 o 
  17   1   7     2383.20     2293.10    231.47 o 
  18   1   7       94.84       81.59    133.70 o 
  19   1   7       67.74     -123.28    123.28 o 
  20   1   7       74.05      183.66    140.53 o 
  21   1   7     1420.46     1390.36    159.40 o 
   0   2   7    15977.89    15663.98    194.97 o 
   1   2   7      548.82      300.17     14.30 o 
   2   2   7     1479.91     1835.96     29.30 o 
   3   2   7    11079.46    10108.70     95.89 o 
   4   2   7     2358.06     2274.97     38.41 o 
   5   2   7     1035.93      750.52     25.07 o 
   6   2   7        6.59        5.32     12.88 o 
   7   2   7    15618.05    15392.61    153.39 o 
   8   2   7     7839.87     7742.06     96.04 o 
   9   2   7     1525.62     1377.00     36.82 o 
  10   2   7     1549.68     1680.47     46.34 o 
  11   2   7     6167.81     6120.72    127.81 o 
  12   2   7      423.69      431.92     40.94 o 
  13   2   7     1978.01     1990.08     95.06 o 
  14   2   7        5.66       -0.89     54.49 o 
  15   2   7     9854.19     9314.01    468.68 o 
  17   2   7      807.41      858.05    151.50 o 
  18   2   7       16.63       50.54     94.79 o 
  19   2   7     5741.42     6012.27    665.65 o 
  20   2   7      374.35      233.26    153.47 o 
  21   2   7      356.06      253.39    155.99 o 
   1   3   7     9727.08     9379.79     95.09 o 
   2   3   7     1479.22     1411.09     29.09 o 
   3   3   7     6052.06     5663.44     64.63 o 
   4   3   7     2001.18     2176.90     45.33 o 
   5   3   7    15005.39    14797.40    147.44 o 
   6   3   7     5293.90     5246.18     72.60 o 
   7   3   7     9434.36     9197.17    103.75 o 
   8   3   7     1817.96     1956.44     47.26 o 
   9   3   7    16789.64    16472.73    207.57 o 
  10   3   7     2768.78     2749.54     66.69 o 
  11   3   7     3955.59     4015.91     92.97 o 
  12   3   7        5.72       -6.73     27.00 o 
  13   3   7    12862.27    12584.45    244.51 o 
  14   3   7       80.96       12.90     68.80 o 
  15   3   7      583.50      604.19     99.88 o 
  16   3   7        3.04       15.72     72.45 o 
  17   3   7     4584.47     4840.63    245.26 o 
  18   3   7       72.51      -40.26     97.00 o 
  19   3   7      525.32      734.79    183.66 o 
  20   3   7      307.84      399.33    162.82 o 
   0   4   7     1331.31     1381.14     52.83 o 
   1   4   7     9712.63     9278.10    100.23 o 
   2   4   7      644.76      655.28     26.79 o 
   3   4   7     7218.55     6883.81     71.72 o 
   4   4   7     4446.48     4470.54     63.31 o 
   5   4   7     3393.13     3190.44     54.09 o 
   6   4   7        8.39       17.81     17.67 o 
   7   4   7     5691.78     5711.05     87.38 o 
   8   4   7      599.86      704.55     45.57 o 
   9   4   7     2455.69     2428.33     90.26 o 
  10   4   7        1.54       -9.68     35.35 o 
  11   4   7     2823.36     2844.50    119.15 o 
  12   4   7     1773.02     1818.70     85.77 o 
  13   4   7     1981.67     2140.57    166.40 o 
  14   4   7      151.49      177.75     54.86 o 
  15   4   7      923.06     1039.28    107.34 o 
  16   4   7      385.20      403.85     98.01 o 
  17   4   7     1061.33      964.69    124.45 o 
  18   4   7        1.56       46.84     85.81 o 
  19   4   7     2206.30     2383.09    168.98 o 
   1   5   7     1036.12      969.86     32.00 o 
   2   5   7      833.15      850.11     30.84 o 
   3   5   7      504.99      528.85     29.57 o 
   4   5   7       24.72       48.93     15.13 o 
   5   5   7      209.82      180.62     19.05 o 
   6   5   7     2379.12     2524.20     50.17 o 
   7   5   7       10.43       -5.00     29.48 o 
   8   5   7      596.07      529.49     42.98 o 
   9   5   7      482.35      477.48     51.14 o 
  10   5   7      401.92      323.30     48.74 o 
  11   5   7       86.98        3.87     50.15 o 
  12   5   7     2272.30     2120.15    100.29 o 
  13   5   7      575.72      351.46     93.49 o 
  14   5   7      586.00      676.10     88.97 o 
  15   5   7        0.49      -32.81     57.36 o 
  16   5   7        2.29       76.58     65.89 o 
  17   5   7       18.54      -54.12     69.52 o 
  18   5   7        6.34       69.43     96.02 o 
   0   6   7      928.46     1063.12     58.97 o 
   1   6   7      564.99      540.13     34.10 o 
   2   6   7      695.25      739.68     36.51 o 
   3   6   7     3328.54     3268.14     62.93 o 
   4   6   7     1609.15     1519.93     55.19 o 
   5   6   7       84.42      107.49     33.92 o 
   6   6   7      190.66      145.85     38.15 o 
   7   6   7     2605.44     2526.35    106.53 o 
   8   6   7      170.69      238.34     64.03 o 
   9   6   7       48.82      127.23     61.12 o 
  10   6   7       65.18      -33.50     56.60 o 
  11   6   7      233.25      167.23     68.32 o 
  12   6   7      118.80      191.57     69.68 o 
  13   6   7       79.90      -50.99     62.69 o 
  14   6   7       49.22      172.30     70.16 o 
  15   6   7      194.47      114.73     71.17 o 
  16   6   7      445.48      585.84     87.55 o 
  17   6   7       77.07       19.20     67.20 o 
   1   7   7      301.56      301.24     36.63 o 
   2   7   7      778.29      809.98     45.08 o 
   3   7   7     1086.77     1183.83     52.83 o 
   4   7   7      463.78      548.19     46.04 o 
   5   7   7     3539.90     3566.62    129.06 o 
   6   7   7       72.62       86.92     47.60 o 
   7   7   7      940.14     1010.43     84.84 o 
   8   7   7        0.32      -17.48     58.72 o 
   9   7   7     3964.29     4340.80    207.56 o 
  10   7   7      480.06      463.47     96.86 o 
  11   7   7     2035.90     2230.05    132.69 o 
  12   7   7      202.53      159.43    107.54 o 
  13   7   7     6046.96     6207.06    307.18 o 
  14   7   7      897.83      733.15     97.67 o 
  15   7   7      210.46      204.86     82.63 o 
   0   8   7     2066.23     1997.82    106.05 o 
   1   8   7     4624.77     4599.10    110.19 o 
   2   8   7      227.24      156.85     45.05 o 
   3   8   7     3562.80     3545.94    105.58 o 
   4   8   7     3633.80     3602.36    125.38 o 
   5   8   7     2933.13     2950.71    124.34 o 
   6   8   7      568.03      409.37     81.77 o 
   7   8   7     6134.14     6142.74    204.33 o 
   8   8   7      802.46      850.59    117.50 o 
   9   8   7     1644.94     1969.05    236.32 o 
  10   8   7        4.56      -47.18     72.67 o 
  11   8   7     3547.70     3892.48    176.35 o 
  12   8   7      537.67      399.20     94.87 o 
  13   8   7     2388.10     2535.46    154.01 o 
   1   9   7     6265.25     6558.93    190.99 o 
   2   9   7        8.59       71.72     73.99 o 
   3   9   7     4368.44     4677.98    165.76 o 
   4   9   7        1.40       -8.51     66.12 o 
   5   9   7     2615.85     2527.36    153.82 o 
   6   9   7      277.28      286.06    112.73 o 
   7   9   7     2609.92     2777.19    216.84 o 
   8   9   7       77.16      -50.53     87.61 o 
   9   9   7     2727.19     2608.35    179.13 o 
  10   9   7      298.27      231.86    109.34 o 
   0  10   7      461.68      312.70    194.09 o 
   1  10   7      414.02      527.83    120.39 o 
   2  10   7      304.96      292.36    109.68 o 
   3  10   7      193.46       53.14     97.36 o 
   4  10   7       10.35      124.18     98.13 o 
   5  10   7      640.37      570.27    124.74 o 
   0   0   8     2415.05     1492.74     91.30 o 
   1   0   8     6260.12     6884.96     92.79 o 
   2   0   8      219.88      246.39     20.94 o 
   3   0   8      372.91      460.98     29.74 o 
   4   0   8    42750.15    42210.54    481.80 o 
   5   0   8        3.14        9.92     15.95 o 
   6   0   8     1244.43     1124.69     35.86 o 
   7   0   8       32.73       42.65     18.54 o 
   8   0   8    14800.76    13931.48    216.74 o 
   9   0   8     1779.69     2041.61     86.96 o 
  10   0   8      274.47      384.82     44.21 o 
  11   0   8        5.80       -2.76     41.37 o 
  12   0   8    17151.51    16959.56    378.92 o 
  13   0   8      477.00      545.01     68.98 o 
  14   0   8       21.70       14.02     95.61 o 
  15   0   8     1557.42     1574.62    185.10 o 
  16   0   8    15563.09    15760.92    663.13 o 
  17   0   8      784.83       50.32     63.98 o 
  21   0   8      208.07      319.16    143.41 o 
   1   1   8     5712.08     6110.09     67.45 o 
   2   1   8    34006.83    32940.98    277.86 o 
   3   1   8       68.61       33.51      8.93 o 
   4   1   8      511.16      562.34     22.14 o 
   5   1   8      103.29       68.02     11.81 o 
   6   1   8    19099.47    18095.24    179.72 o 
   7   1   8      358.66      430.65     23.97 o 
   8   1   8     1082.72     1141.84     37.74 o 
   9   1   8     3141.89     3410.26     70.92 o 
  10   1   8    18319.59    17887.64    212.82 o 
  11   1   8      355.90      344.57     30.38 o 
  12   1   8     2184.98     2153.50     79.53 o 
  13   1   8       74.99       57.48     57.16 o 
  14   1   8     6770.52     6214.04    242.89 o 
  15   1   8      182.76      158.02     65.91 o 
  16   1   8      611.66      449.24     95.73 o 
  17   1   8       52.27      -16.89    121.12 o 
  18   1   8     3788.39     3923.07    306.94 o 
  20   1   8       76.60      153.11    143.05 o 
  21   1   8       21.79      148.80    151.32 o 
   0   2   8      788.77      539.01     27.70 o 
   1   2   8     1377.79     1472.41     30.10 o 
   2   2   8     1731.62     1905.26     32.97 o 
   3   2   8     2411.36     2607.08     36.95 o 
   4   2   8      144.96       77.97     14.30 o 
   5   2   8      140.42      216.84     15.61 o 
   6   2   8       16.27       18.63     13.35 o 
   7   2   8       31.42       44.45     18.85 o 
   8   2   8      517.01      471.62     31.52 o 
   9   2   8     2106.11     2308.83     55.52 o 
  10   2   8        4.45      -17.45     18.57 o 
  11   2   8      709.23      709.36     41.57 o 
  12   2   8     1563.09     1576.24     63.44 o 
  13   2   8      905.59      902.84     78.93 o 
  14   2   8       66.60      -31.69     54.25 o 
  15   2   8      115.79       17.74     68.83 o 
  16   2   8     2399.15     1938.35    229.31 o 
  17   2   8      100.00      -15.10    127.23 o 
  18   2   8      113.81      147.32    148.98 o 
  19   2   8      169.24      141.56    108.52 o 
  20   2   8      596.90      719.92    201.28 o 
   1   3   8       87.87       92.55     13.42 o 
   2   3   8     2671.05     2675.24     57.95 o 
   3   3   8       77.09      107.17     15.02 o 
   4   3   8       31.00       50.92     14.10 o 
   5   3   8      392.57      433.17     21.45 o 
   6   3   8     1595.42     1633.87     38.03 o 
   7   3   8      209.19      177.73     19.04 o 
   8   3   8      193.84      211.69     19.08 o 
   9   3   8      593.68      635.38     27.14 o 
  10   3   8     1558.22     1620.24     49.62 o 
  11   3   8      374.80      322.34     40.36 o 
  12   3   8        1.56       -0.18     43.97 o 
  13   3   8      670.17      695.34     66.69 o 
  14   3   8      395.31      657.10    114.87 o 
  15   3   8      387.36      348.30     85.23 o 
  16   3   8      120.51      175.23     83.67 o 
  17   3   8       35.62       36.99     90.91 o 
  18   3   8      188.68      369.16    121.56 o 
  19   3   8       37.26       -7.80    104.69 o 
  20   3   8       47.22       93.53    115.24 o 
   0   4   8     8887.47     8472.73    135.08 o 
   1   4   8      316.12      415.02     25.50 o 
   2   4   8       51.02       12.65     18.55 o 
   3   4   8      364.95      375.19     20.39 o 
   4   4   8     6492.90     5674.33     71.21 o 
   5   4   8      281.48      421.12     23.94 o 
   6   4   8       91.83       72.48     19.92 o 
   7   4   8        4.07        1.26     19.71 o 
   8   4   8     5647.35     5493.64    105.11 o 
   9   4   8      922.87      912.10     47.79 o 
  10   4   8     2129.24     1984.33     74.03 o 
  11   4   8       97.06      130.27     42.51 o 
  12   4   8     6396.03     6640.80    143.52 o 
  13   4   8     1791.19     1582.47    118.75 o 
  14   4   8      391.41      295.87     87.66 o 
  15   4   8      598.52      626.46    102.46 o 
  16   4   8     6284.05     6500.15    243.53 o 
  17   4   8       13.40       17.87     83.72 o 
  18   4   8      972.47     1130.80    132.93 o 
  19   4   8      393.71      359.39    323.30 o 
   1   5   8      930.07      987.70     32.93 o 
   2   5   8    17426.56    16464.98    157.71 o 
   3   5   8      162.09      252.57     31.44 o 
   4   5   8     1062.84     1083.37     29.87 o 
   5   5   8        8.05        4.40     16.45 o 
   6   5   8    13695.20    13289.16    158.79 o 
   7   5   8      997.18     1045.53     44.70 o 
   8   5   8       36.93       26.41     36.74 o 
   9   5   8      110.87      141.80     45.78 o 
  10   5   8    17127.93    16286.92    304.84 o 
  11   5   8     2496.28     2146.53     98.96 o 
  12   5   8     3309.74     3465.66    176.13 o 
  13   5   8       43.23       86.97     56.98 o 
  14   5   8     7735.85     8142.33    316.10 o 
  15   5   8        2.24       34.53     58.71 o 
  16   5   8      293.76      271.89     56.54 o 
  17   5   8        4.44      -63.30     89.50 o 
  18   5   8     6194.18     7250.07    360.43 o 
   0   6   8    12378.41    11882.03    214.20 o 
   1   6   8     4532.33     4412.92     81.85 o 
   2   6   8      311.01      292.28     33.64 o 
   3   6   8      371.15      425.41     36.17 o 
   4   6   8    20262.18    19897.63    244.14 o 
   5   6   8      989.45     1074.10     52.59 o 
   6   6   8     2768.24     2803.69     95.96 o 
   7   6   8      279.53      183.98     54.95 o 
   8   6   8     9757.89     9422.49    239.33 o 
   9   6   8      151.40        8.40     55.14 o 
  10   6   8        7.08       47.90     60.67 o 
  11   6   8     1219.75     1127.73    119.70 o 
  12   6   8     4562.54     4856.08    172.92 o 
  13   6   8      129.60      164.29     63.21 o 
  14   6   8      393.74      373.76     79.71 o 
  15   6   8       37.41       -9.31     67.55 o 
  16   6   8     3166.11     3583.73    153.45 o 
  17   6   8        4.20      -58.95     74.50 o 
   1   7   8       58.95      108.93     32.94 o 
   2   7   8     5546.34     5467.88    102.31 o 
   3   7   8      201.70      168.74     40.20 o 
   4   7   8       56.71        5.22     41.79 o 
   5   7   8       80.70      106.18     48.98 o 
   6   7   8     2964.33     2956.69    115.43 o 
   7   7   8      161.61       33.46     67.04 o 
   8   7   8       26.99       77.28     66.05 o 
   9   7   8      455.33      451.44     81.80 o 
  10   7   8     2884.27     3115.23    148.05 o 
  11   7   8      357.44      386.37     83.79 o 
  12   7   8      597.43      499.43     91.61 o 
  13   7   8        4.35       74.86     73.23 o 
  14   7   8      899.56     1007.53    105.87 o 
  15   7   8       34.31      -24.11     92.19 o 
   0   8   8     1273.40     1070.96     95.76 o 
   1   8   8       53.93       44.97     44.55 o 
   2   8   8        0.95       24.10     46.27 o 
   3   8   8     1169.69     1104.47     79.66 o 
   4   8   8     1037.23     1037.29     76.42 o 
   5   8   8       61.90      154.04     73.22 o 
   6   8   8      381.67      367.58     82.03 o 
   7   8   8      573.04      384.85    114.49 o 
   8   8   8      344.28      260.71     84.15 o 
   9   8   8      109.65      116.27     88.20 o 
  10   8   8      143.79       88.94     91.20 o 
  11   8   8       91.09       23.93     83.52 o 
  12   8   8       35.41      -23.74    114.91 o 
  13   8   8       14.18       36.66    109.28 o 
   1   9   8       15.07        3.42     66.76 o 
   2   9   8      793.35     1003.74    106.80 o 
   3   9   8      109.60       15.41     76.52 o 
   4   9   8      116.40       93.41     76.15 o 
   5   9   8      376.99      313.65     98.70 o 
   6   9   8     1748.90     1519.57    145.28 o 
   7   9   8       58.10      -42.26     84.45 o 
   8   9   8      104.31      156.05     98.11 o 
   9   9   8       14.92       64.59     95.94 o 
  10   9   8     2339.94     2772.36    377.75 o 
   0  10   8     4156.96     4512.88    376.67 o 
   1  10   8       10.79      -94.96     94.96 o 
   2  10   8       20.21       82.65    124.64 o 
   3  10   8      116.94      105.92    104.36 o 
   4  10   8     3178.84     3568.94    208.17 o 
   1   1   9     6041.48     5810.74     66.94 o 
   2   1   9    15705.76    15687.22    144.96 o 
   3   1   9     6238.67     6193.70     66.30 o 
   4   1   9     1455.85     1579.84     41.92 o 
   5   1   9       58.43      116.71     15.53 o 
   6   1   9     1818.67     1739.41     40.30 o 
   7   1   9      211.18      139.38     20.08 o 
   8   1   9        8.92       14.10     18.13 o 
   9   1   9     3190.07     3291.55     57.94 o 
  10   1   9     2095.10     2266.56     58.40 o 
  11   1   9      311.15      275.08     30.84 o 
  12   1   9      100.58       57.83     43.65 o 
  13   1   9     5148.97     5189.61    149.96 o 
  14   1   9      150.39      228.15     86.22 o 
  15   1   9     1180.65     1113.05    118.94 o 
  16   1   9     1124.23      997.14    121.20 o 
  17   1   9     1487.45     1753.97    221.76 o 
  18   1   9      662.03      655.94    179.35 o 
  21   1   9      811.53      886.69    216.73 o 
   0   2   9      690.36      462.51     27.47 o 
   1   2   9    11866.00    11328.73    102.48 o 
   2   2   9     4635.11     4983.52     60.00 o 
   3   2   9     4352.48     3948.91     47.92 o 
   4   2   9     7846.07     7524.08     78.23 o 
   5   2   9    11407.36    11221.80    113.04 o 
   6   2   9      693.44      714.28     25.69 o 
   7   2   9    10445.30    10515.42    131.15 o 
   8   2   9     6848.02     6730.75     97.35 o 
   9   2   9     1669.87     1551.73     45.33 o 
  10   2   9      744.30      725.33     42.11 o 
  11   2   9     5645.19     5580.69    110.89 o 
  12   2   9    10045.33    10103.04    188.83 o 
  13   2   9     5907.91     5605.63    144.59 o 
  14   2   9       32.00       67.81     63.20 o 
  15   2   9     8854.87     8581.95    308.86 o 
  16   2   9     1537.13     1537.96    219.61 o 
  17   2   9     1427.25     1694.31    224.28 o 
  18   2   9      150.40      152.75    155.99 o 
  19   2   9     4337.33     4184.41    242.62 o 
  20   2   9      707.55      828.52    150.94 o 
   1   3   9    12147.79    11891.70    115.27 o 
   2   3   9    25373.10    25645.83    229.11 o 
   3   3   9     2239.29     1826.11     35.57 o 
   4   3   9      182.23      221.35     17.78 o 
   5   3   9    12702.80    12450.23    126.22 o 
   6   3   9    12006.08    12208.84    128.49 o 
   7   3   9     2912.43     2528.91     47.40 o 
   8   3   9       73.03       76.00     23.15 o 
   9   3   9    11399.36    11422.33    132.26 o 
  10   3   9     6892.76     7069.88    132.21 o 
  11   3   9      886.85      820.02     58.90 o 
  12   3   9      616.17      519.32     65.52 o 
  13   3   9     5487.81     5459.74    165.16 o 
  14   3   9     3743.37     4082.33    179.91 o 
  15   3   9       77.83      154.68     98.29 o 
  16   3   9       22.17       51.71    101.15 o 
  17   3   9     3710.77     3963.30    190.14 o 
  18   3   9     1161.40     1439.92    255.19 o 
  19   3   9      388.34      236.30    207.92 o 
  20   3   9      468.00      360.57    138.65 o 
   0   4   9     2063.95     2061.51     61.40 o 
   1   4   9     2590.68     2304.50     49.30 o 
   2   4   9      895.41      974.03     35.09 o 
   3   4   9     3083.56     2826.04     47.81 o 
   4   4   9     7871.08     7747.78     90.41 o 
   5   4   9     6178.52     6208.10     75.14 o 
   6   4   9       71.38       83.62     19.83 o 
   7   4   9     3958.14     4078.17     78.69 o 
   8   4   9      917.96      926.98     47.29 o 
   9   4   9      940.25      984.19     56.12 o 
  10   4   9      145.36       69.06     41.79 o 
  11   4   9     1421.12     1465.41     83.64 o 
  12   4   9       70.45       67.50     33.52 o 
  13   4   9     3299.70     3385.73    146.14 o 
  14   4   9      282.01      344.72     93.82 o 
  15   4   9     3805.05     3982.20    191.31 o 
  16   4   9      436.25      579.37    105.87 o 
  17   4   9      981.78     1053.60    146.85 o 
  18   4   9       23.27       -9.89     90.69 o 
  19   4   9     1268.28     1187.49    178.07 o 
   1   5   9      157.54      151.96     23.91 o 
   2   5   9     1647.44     1791.52     52.09 o 
   3   5   9      667.29      707.79     36.37 o 
   4   5   9      435.38      442.47     37.49 o 
   5   5   9      102.47       98.12     32.46 o 
   6   5   9        2.62       19.86     31.35 o 
   7   5   9       47.55        9.55     36.45 o 
   8   5   9       25.51       34.18     41.46 o 
   9   5   9       17.46       43.36     43.41 o 
  10   5   9       40.33       86.16     51.23 o 
  11   5   9       58.82       67.53     51.75 o 
  12   5   9      473.40      382.95     63.72 o 
  13   5   9      238.92      215.41     59.83 o 
  14   5   9       22.52       69.15     56.85 o 
  15   5   9       73.71       36.80     49.69 o 
  16   5   9     1027.24      910.15    125.66 o 
  17   5   9       13.32      182.39    100.61 o 
  18   5   9      175.17        6.77     98.95 o 
   0   6   9     5099.21     5023.56    125.54 o 
   1   6   9     2684.03     2535.05     68.30 o 
   2   6   9      275.81      298.30     34.47 o 
   3   6   9     2119.47     2148.75     64.78 o 
   4   6   9     3297.44     2996.48     83.14 o 
   5   6   9      569.45      501.77     59.91 o 
   6   6   9      138.34      155.84     45.90 o 
   7   6   9      797.00      767.37     73.03 o 
   8   6   9     1467.33     1388.11     89.18 o 
   9   6   9       25.07       30.53     57.47 o 
  10   6   9       10.65       15.24     61.56 o 
  11   6   9     2818.39     2823.32    135.05 o 
  12   6   9      235.73       96.65     68.68 o 
  13   6   9       16.89       13.25     61.22 o 
  14   6   9      480.98      540.17     82.53 o 
  15   6   9      753.64      814.68     91.09 o 
  16   6   9       56.74       79.95     64.53 o 
  17   6   9      304.86      434.18    208.82 o 
   1   7   9     4146.27     4059.07    119.46 o 
   2   7   9      717.80      730.90     52.93 o 
   3   7   9     3258.08     3376.43     95.55 o 
   4   7   9       58.58       28.80     45.38 o 
   5   7   9      451.85      539.74     61.41 o 
   6   7   9      622.39      649.19     64.59 o 
   7   7   9     2079.02     2018.28    135.61 o 
   8   7   9      145.44      190.45     82.17 o 
   9   7   9     2630.67     2595.18    163.46 o 
  10   7   9     2931.31     3031.52    148.03 o 
  11   7   9     1281.05     1235.05    115.17 o 
  12   7   9       81.90      221.56     80.32 o 
  13   7   9     4210.43     4886.10    470.43 o 
  14   7   9      620.62      555.40    106.30 o 
  15   7   9      799.89      931.87    205.07 o 
   0   8   9      715.90      811.28     91.02 o 
   1   8   9     3362.77     3508.36    104.21 o 
   2   8   9      438.35      444.40     60.80 o 
   3   8   9     5855.59     5883.87    146.56 o 
   4   8   9     2175.03     2173.79    115.20 o 
   5   8   9     3958.72     4064.59    166.66 o 
   6   8   9      537.74      480.46     94.52 o 
   7   8   9     4453.51     4274.10    175.38 o 
   8   8   9     2009.35     2193.15    135.78 o 
   9   8   9     1723.59     1910.67    145.31 o 
  10   8   9      243.42      136.45     89.05 o 
  11   8   9     3154.84     3245.98    212.31 o 
  12   8   9     1104.04     1071.84    135.93 o 
   1   9   9     3065.12     3107.23    137.89 o 
   2   9   9     3924.07     3906.11    154.01 o 
   3   9   9       58.39      160.36     93.15 o 
   4   9   9      274.68      469.93    106.82 o 
   5   9   9     2229.52     2048.72    161.90 o 
   6   9   9     1462.75     1469.24    145.24 o 
   7   9   9     1298.24     1176.03    140.52 o 
   8   9   9        6.29     -110.28    110.28 o 
   9   9   9     2113.25     2433.20    213.25 o 
   0  10   9       11.34      142.97    130.30 o 
   1  10   9      368.81      270.52    115.06 o 
   2  10   9       85.76      -12.34     95.35 o 
   3  10   9      207.59      187.69    149.80 o 
   0   0  10      122.43      176.71     61.42 o 
   1   0  10     4823.11     4207.46     69.75 o 
   2   0  10       81.54       43.34     19.44 o 
   3   0  10     6084.64     5838.81     95.28 o 
   4   0  10     4914.07     4556.32     89.24 o 
   5   0  10     6249.01     5841.38    101.17 o 
   6   0  10     4472.41     5021.82     91.88 o 
   7   0  10    15161.69    15117.48    244.42 o 
   8   0  10     8067.77     7606.99    189.05 o 
   9   0  10     7935.18     8109.79    179.91 o 
  10   0  10      538.52      657.99     53.49 o 
  11   0  10     2239.53     2166.16    118.27 o 
  12   0  10      181.15      177.71     75.88 o 
  13   0  10     1837.18     1867.33    107.48 o 
  14   0  10     1058.99     1006.02    167.85 o 
  15   0  10     3921.27     3879.58    288.61 o 
  16   0  10     1381.47     1468.59    197.68 o 
  17   0  10      928.55      871.59    178.63 o 
   1   1  10    15979.52    15589.76    146.67 o 
   2   1  10     4866.94     4291.17     58.22 o 
   3   1  10     4377.97     3823.80     47.25 o 
   4   1  10      128.55       90.81     15.04 o 
   5   1  10    13726.25    13821.78    146.54 o 
   6   1  10    10078.64     9806.94    124.92 o 
   7   1  10     4734.00     4583.44     71.45 o 
   8   1  10       73.88       87.77     20.24 o 
   9   1  10     4021.05     4043.42     83.36 o 
  10   1  10     2926.54     3036.28     63.39 o 
  11   1  10     1997.39     1837.48     63.75 o 
  12   1  10       13.19        2.37     34.68 o 
  13   1  10     3367.93     3516.19    117.03 o 
  14   1  10     5435.63     5395.66    204.76 o 
  15   1  10      430.56      322.51     94.65 o 
  16   1  10       15.18       53.40     46.04 o 
  17   1  10      454.42      540.57    170.37 o 
  18   1  10     1757.62     1870.78    241.53 o 
   0   2  10       13.26       19.43     19.75 o 
   1   2  10     1653.50     1615.20     33.19 o 
   2   2  10     5264.49     5769.11     65.54 o 
   3   2  10      599.64      838.03     23.49 o 
   4   2  10      845.05      900.10     24.50 o 
   5   2  10     2604.28     2562.14     42.70 o 
   6   2  10      423.90      487.96     28.62 o 
   7   2  10      732.92      762.53     34.56 o 
   8   2  10      192.05      212.39     26.00 o 
   9   2  10      772.05      842.97     36.41 o 
  10   2  10      171.53      102.31     30.22 o 
  11   2  10      290.36      357.61     37.81 o 
  12   2  10     2529.72     2518.17     95.71 o 
  13   2  10     1942.77     2063.22    113.40 o 
  14   2  10      582.56      560.15     73.26 o 
  15   2  10     1432.55     1517.06    138.75 o 
  16   2  10     2392.60     2478.20    263.45 o 
  17   2  10       27.74     -109.62    109.62 o 
  18   2  10        1.64       46.01    144.13 o 
  19   2  10      202.57      425.55    184.74 o 
  20   2  10      131.80      295.08    121.86 o 
   1   3  10       80.52      124.95     16.27 o 
   2   3  10      222.06      187.82     19.04 o 
   3   3  10      456.74      377.86     21.36 o 
   4   3  10     1520.29     1561.99     33.66 o 
   5   3  10      878.32      965.10     29.49 o 
   6   3  10      466.54      396.52     22.74 o 
   7   3  10      453.53      513.27     26.03 o 
   8   3  10      134.40      143.25     20.29 o 
   9   3  10      282.96      259.56     28.05 o 
  10   3  10      446.20      491.58     44.95 o 
  11   3  10     1272.80     1210.80     67.59 o 
  12   3  10     1917.50     1827.92    114.68 o 
  13   3  10       73.74       78.06     50.87 o 
  14   3  10      374.07      254.39     87.74 o 
  15   3  10       27.95       88.25     98.43 o 
  16   3  10        0.04       29.03    101.28 o 
  17   3  10        8.16      -66.10    101.90 o 
  18   3  10      442.18      577.19    196.78 o 
  19   3  10       53.34       -6.81    105.91 o 
   0   4  10     9446.40     9385.13    174.34 o 
   1   4  10     1977.68     1740.77     52.48 o 
   2   4  10      633.00      652.10     28.53 o 
   3   4  10      979.17      988.62     31.04 o 
   4   4  10     4932.56     4923.02     68.46 o 
   5   4  10     3840.14     3707.73     60.49 o 
   6   4  10       83.34       73.89     24.24 o 
   7   4  10     3666.62     3591.66     71.05 o 
   8   4  10     3812.22     3826.63     90.10 o 
   9   4  10     3304.39     3431.08     87.05 o 
  10   4  10       43.23       70.07     33.46 o 
  11   4  10     1235.51     1458.63     71.65 o 
  12   4  10     2443.72     2448.27    123.48 o 
  13   4  10     1089.27     1183.98     97.90 o 
  14   4  10      577.68      653.39    105.58 o 
  15   4  10     1826.96     1796.18    157.03 o 
  16   4  10     2258.73     2432.25    164.51 o 
  17   4  10      107.69       72.71     90.98 o 
  18   4  10       30.99      -87.94     87.94 o 
  19   4  10      305.44      295.00    136.29 o 
   1   5  10    12416.60    12145.98    157.05 o 
   2   5  10    13649.13    13549.75    226.66 o 
   3   5  10     1051.27     1063.56     49.20 o 
   4   5  10      426.15      472.80     40.30 o 
   5   5  10     6144.28     6091.41    140.63 o 
   6   5  10     9411.65     9214.78    193.36 o 
   7   5  10     4434.02     4366.28    235.28 o 
   8   5  10       19.13       55.04     47.48 o 
   9   5  10     4621.14     4664.78    132.31 o 
  10   5  10     7034.16     6784.19    201.65 o 
  11   5  10      984.41     1048.10     78.06 o 
  12   5  10      204.81       95.06     56.33 o 
  13   5  10     1655.42     1872.45     92.91 o 
  14   5  10     1855.08     2052.33     88.88 o 
  15   5  10     1955.60     2267.59    164.95 o 
  16   5  10       78.38       39.03     99.32 o 
  17   5  10      807.63      956.49    137.78 o 
  18   5  10     1163.05      964.05    175.87 o 
   0   6  10     1599.52     1595.19     89.89 o 
   1   6  10     4425.27     4507.08     85.51 o 
   2   6  10      792.37      935.41     55.29 o 
   3   6  10     1624.05     1567.73     64.06 o 
   4   6  10     1631.56     1612.08     73.80 o 
   5   6  10     3801.52     3874.87    134.17 o 
   6   6  10      415.94      433.89     56.45 o 
   7   6  10     6056.70     6239.52    323.15 o 
   8   6  10     3672.29     3600.51    130.05 o 
   9   6  10     2429.06     2398.70    122.26 o 
  10   6  10     1322.43     1306.12    101.53 o 
  11   6  10     1337.50     1334.55    107.12 o 
  12   6  10     1330.04     1477.78    134.47 o 
  13   6  10     2199.94     2157.27    124.43 o 
  14   6  10      417.46      568.50     83.44 o 
  15   6  10     1892.62     1947.47    111.03 o 
  16   6  10      293.57      419.83    117.79 o 
   1   7  10     2479.68     2468.98     83.28 o 
   2   7  10     4330.94     4435.14    110.62 o 
   3   7  10     1444.61     1606.33     71.67 o 
   4   7  10       39.09       74.68     46.25 o 
   5   7  10      483.38      509.09     61.65 o 
   6   7  10      850.14      889.08     83.78 o 
   7   7  10      864.06      896.02    108.08 o 
   8   7  10      398.12      344.00     86.41 o 
   9   7  10     1894.12     1830.87    138.12 o 
  10   7  10     1807.70     1719.74    134.00 o 
  11   7  10      501.52      590.25    102.48 o 
  12   7  10      341.74      377.56     87.03 o 
  13   7  10     1513.06     1586.19    123.96 o 
  14   7  10      224.23      149.42     77.48 o 
   0   8  10      285.72      249.50     74.62 o 
   1   8  10       27.67       34.52     47.62 o 
   2   8  10      536.81      465.11     69.92 o 
   3   8  10       15.38      -47.56     59.88 o 
   4   8  10      183.57      118.69     66.02 o 
   5   8  10       15.05        4.42     70.90 o 
   6   8  10       63.18      -26.84     70.46 o 
   7   8  10      201.62       98.66     75.19 o 
   8   8  10      181.59      150.92     81.71 o 
   9   8  10      543.55      374.23    135.92 o 
  10   8  10       59.63       68.64     87.52 o 
  11   8  10        3.23       19.81    112.66 o 
  12   8  10       13.05     -102.43    130.47 o 
   1   9  10      820.03     1091.56    121.48 o 
   2   9  10     1844.48     1877.54    118.10 o 
   3   9  10      182.88      227.65    109.67 o 
   4   9  10        4.16       51.90     91.97 o 
   5   9  10      277.36      400.45    108.74 o 
   6   9  10      548.44      717.76    121.67 o 
   7   9  10     1003.53      995.66    134.26 o 
   8   9  10       45.07      167.72    106.29 o 
   9   9  10      398.51      356.90    191.57 o 
   1   1  11       33.99       66.95     14.77 o 
   2   1  11    21408.55    21615.33    195.83 o 
   3   1  11     3971.11     4017.86     55.54 o 
   4   1  11     1396.55     1498.98     35.28 o 
   5   1  11      311.11      368.25     23.77 o 
   6   1  11     5649.06     5372.45     75.67 o 
   7   1  11       71.09       74.52     21.10 o 
   8   1  11       35.54       58.30     21.03 o 
   9   1  11      513.91      524.86     33.63 o 
  10   1  11     5969.11     6087.82    108.99 o 
  11   1  11     4502.08     4323.96    113.07 o 
  12   1  11       22.27      -18.24     43.43 o 
  13   1  11      437.40      707.98     67.90 o 
  14   1  11     4036.99     4002.26    198.36 o 
  15   1  11      807.69      925.62    158.14 o 
  16   1  11       17.51      105.55     90.12 o 
  17   1  11      335.83      198.40    140.17 o 
  18   1  11     2710.26     3219.68    294.36 o 
  19   1  11      354.96      362.65    178.27 o 
   0   2  11    17587.47    16804.99    270.45 o 
   1   2  11     4666.58     4745.15     60.70 o 
   2   2  11      281.03      322.33     19.72 o 
   3   2  11     5927.42     6450.12     71.62 o 
   4   2  11    50662.77    50061.09    394.87 o 
   5   2  11     5984.83     6148.56     74.40 o 
   6   2  11      515.24      594.55     30.50 o 
   7   2  11     1630.93     1573.56     49.17 o 
   8   2  11    13831.81    13235.41    162.71 o 
   9   2  11     3493.96     3636.53     82.27 o 
  10   2  11       19.75       13.22     33.46 o 
  11   2  11     1360.43     1299.62     65.52 o 
  12   2  11    15385.63    15222.17    243.55 o 
  13   2  11     2916.28     2879.32    108.29 o 
  14   2  11       18.04      -12.95     47.39 o 
  15   2  11      239.40       83.88     68.14 o 
  16   2  11     5612.76     6183.10    396.80 o 
  17   2  11      159.89      106.75    147.00 o 
  18   2  11       25.56     -101.36    127.23 o 
  19   2  11       21.84      -67.57    143.77 o 
  20   2  11     2661.67     2490.06    296.88 o 
   1   3  11     1123.77     1092.50     33.41 o 
   2   3  11    23409.66    22554.08    200.67 o 
   3   3  11     1278.31     1272.54     39.64 o 
   4   3  11     2509.46     2584.57     42.23 o 
   5   3  11     5723.33     5621.46     70.11 o 
   6   3  11    11699.43    10959.40    117.07 o 
   7   3  11      251.69      182.66     20.43 o 
   8   3  11        3.62       -8.26     18.45 o 
   9   3  11      528.25      565.27     43.23 o 
  10   3  11    16112.93    15652.88    240.92 o 
  11   3  11      796.21      696.78     54.21 o 
  12   3  11     1317.53     1480.43     81.92 o 
  13   3  11      439.48      473.88     66.35 o 
  14   3  11     1841.65     1933.86    113.44 o 
  15   3  11       87.98      -92.55     92.55 o 
  16   3  11      435.27      434.71    124.56 o 
  17   3  11       76.31       89.85    146.64 o 
  18   3  11     4330.70     4992.23    278.75 o 
  19   3  11       15.05      -14.06    110.36 o 
   0   4  11     9386.32     8848.47    170.12 o 
   1   4  11        9.96      -11.56     23.86 o 
   2   4  11       47.87        5.63     19.42 o 
   3   4  11      150.59      118.22     21.96 o 
   4   4  11     5456.92     5263.66     79.39 o 
   5   4  11      667.92      663.10     30.54 o 
   6   4  11       64.56       22.98     24.66 o 
   7   4  11      454.81      495.07     36.47 o 
   8   4  11     8302.81     7966.83    141.44 o 
   9   4  11      169.81      168.99     33.40 o 
  10   4  11       63.51       60.99     29.79 o 
  11   4  11      532.28      435.02     65.38 o 
  12   4  11     4327.91     4575.75    164.01 o 
  13   4  11      200.48      113.75     69.08 o 
  14   4  11        7.54       71.50     83.91 o 
  15   4  11     1442.57     1342.20    160.57 o 
  16   4  11     5498.93     6050.07    248.00 o 
  17   4  11        0.75      -83.56     83.56 o 
  18   4  11      299.12      500.17    135.84 o 
   1   5  11      799.66      900.85     43.64 o 
   2   5  11     1633.93     1657.90     58.99 o 
   3   5  11       14.78      -25.23     30.48 o 
   4   5  11       98.48       84.53     33.12 o 
   5   5  11      806.29      793.04     52.16 o 
   6   5  11      212.99      131.26     53.46 o 
   7   5  11       31.75        2.27     48.40 o 
   8   5  11      369.23      403.87     75.09 o 
   9   5  11      715.57      530.30     64.41 o 
  10   5  11       32.31       64.57     54.72 o 
  11   5  11      314.12      218.54     71.31 o 
  12   5  11     1047.90     1020.93     75.94 o 
  13   5  11       65.01       66.36     59.35 o 
  14   5  11       63.73       25.68     75.27 o 
  15   5  11      307.27      375.15    105.88 o 
  16   5  11        5.86      -85.99    119.34 o 
  17   5  11      143.40      128.11    103.13 o 
   0   6  11     5540.82     5485.72    162.43 o 
   1   6  11      121.32      109.84     38.39 o 
   2   6  11        1.02       28.05     34.73 o 
   3   6  11      164.36      137.78     39.25 o 
   4   6  11     4573.63     4189.74    114.33 o 
   5   6  11      792.90      742.57     66.22 o 
   6   6  11      159.39      135.64     47.80 o 
   7   6  11      114.29      -49.10     57.20 o 
   8   6  11     2004.40     1876.47    111.24 o 
   9   6  11     1946.46     1773.68    297.79 o 
  10   6  11      124.97      152.68     65.02 o 
  11   6  11     1350.56     1269.78    101.90 o 
  12   6  11     1533.29     1411.60    105.78 o 
  13   6  11      843.10      733.59    106.79 o 
  14   6  11       43.15      -27.17     56.12 o 
  15   6  11       17.97       56.95     97.12 o 
  16   6  11      723.11      921.99    385.66 o 
   1   7  11     3440.22     3334.56     96.02 o 
   2   7  11    12751.47    12513.52    216.49 o 
   3   7  11      437.39      436.85     59.23 o 
   4   7  11      259.87      195.29     68.04 o 
   5   7  11      395.21      259.23     55.12 o 
   6   7  11     6437.74     6885.55    178.12 o 
   7   7  11     1932.90     1786.38    117.83 o 
   8   7  11        8.42      -11.33     76.66 o 
   9   7  11      454.67      385.91     95.97 o 
  10   7  11     3309.67     3252.63    171.14 o 
  11   7  11      392.76      432.88     99.63 o 
  12   7  11      115.83      -56.70     75.24 o 
  13   7  11       50.87       15.02     78.80 o 
  14   7  11     4521.27     4987.52    315.35 o 
   0   8  11     4683.26     4893.71    204.89 o 
   1   8  11      164.51      131.74     66.22 o 
   2   8  11      272.81      269.01    112.22 o 
   3   8  11     1450.86     1415.74    101.42 o 
   4   8  11     9069.96     9164.30    227.95 o 
   5   8  11      501.30      333.86     76.00 o 
   6   8  11        7.84       80.23     74.51 o 
   7   8  11      152.15      196.88     82.64 o 
   8   8  11     6455.53     6366.83    410.77 o 
   9   8  11      974.61     1043.46    128.16 o 
  10   8  11        3.48       -7.32     90.99 o 
  11   8  11      391.15      298.99    105.55 o 
   1   9  11       61.80       60.85    108.53 o 
   2   9  11     1112.94     1136.39    116.63 o 
   3   9  11      122.08       77.59     80.88 o 
   4   9  11      473.13      559.47    111.99 o 
   5   9  11      138.28      107.45     96.48 o 
   6   9  11     1030.54     1133.68    137.95 o 
   7   9  11       69.87      167.50    101.07 o 
   8   9  11      124.07      -50.60    117.65 o 
   0   0  12      669.04      763.06     45.56 o 
   1   0  12    13264.29    12455.20    160.84 o 
   2   0  12     1384.36     1487.15     53.65 o 
   3   0  12    10223.54     9744.02    143.91 o 
   4   0  12      988.57     1062.00     41.99 o 
   5   0  12     4721.95     4277.54     98.89 o 
   6   0  12      910.39      892.32     76.33 o 
   7   0  12    16707.56    16282.97    354.06 o 
   8   0  12      124.39      189.92     36.73 o 
   9   0  12     7138.58     6887.67    222.63 o 
  10   0  12     1138.86     1098.82     83.78 o 
  11   0  12     5949.78     6020.22    244.09 o 
  12   0  12       92.18      163.76     81.20 o 
  13   0  12      933.53      972.37    121.57 o 
  14   0  12     1105.39     1094.40    129.54 o 
  15   0  12     3841.27     4469.75    326.35 o 
  16   0  12      708.17      896.75    180.43 o 
  17   0  12      186.60       47.80    133.34 o 
  18   0  12      161.45       46.72    158.14 o 
   1   1  12    21043.32    20795.09    199.50 o 
   2   1  12      343.65      379.82     20.97 o 
   3   1  12     7366.46     7071.69     86.34 o 
   4   1  12       87.81       72.46     16.59 o 
   5   1  12     8657.49     8416.16    108.27 o 
   6   1  12       14.26       38.22     19.68 o 
   7   1  12     6475.41     6038.75     93.96 o 
   8   1  12        8.76       19.45     23.87 o 
   9   1  12    10430.09    10367.09    154.84 o 
  10   1  12     2956.00     3085.24    136.54 o 
  11   1  12     1845.59     1656.73    162.94 o 
  12   1  12      568.40      469.07     60.05 o 
  13   1  12     9039.94     9369.71    209.35 o 
  14   1  12        9.10       12.70     56.97 o 
  15   1  12     1237.61      984.63    205.05 o 
  16   1  12      130.78       78.76     91.34 o 
  17   1  12     2345.51     2893.69    287.18 o 
  18   1  12       20.23      -95.61    139.10 o 
  19   1  12      785.50      887.77    210.26 o 
   0   2  12      794.25      722.60     37.70 o 
   1   2  12     3729.96     3762.15     54.18 o 
   2   2  12      506.08      556.65     24.58 o 
   3   2  12     1980.16     2105.96     38.48 o 
   4   2  12     2675.38     2766.15     60.64 o 
   5   2  12      806.71      662.02     30.17 o 
   6   2  12      168.40      193.64     26.13 o 
   7   2  12      763.70      768.64     41.61 o 
   8   2  12        1.44       -4.02     25.26 o 
   9   2  12      163.62      173.92     34.76 o 
  10   2  12      403.67      461.16     46.83 o 
  11   2  12     4252.85     4277.64    112.74 o 
  12   2  12      960.11      983.38     68.32 o 
  13   2  12        9.74       25.28     45.15 o 
  14   2  12        2.16      -58.35     58.35 o 
  15   2  12     1220.87     1007.61    149.32 o 
  16   2  12       48.13      -47.80    131.91 o 
  17   2  12      548.38      426.27    167.49 o 
  18   2  12        0.10     -135.86    138.74 o 
  19   2  12      308.14      382.06    185.10 o 
   1   3  12       92.00      124.95     17.40 o 
   2   3  12     1235.35     1259.88     32.06 o 
   3   3  12      926.94      968.20     30.08 o 
   4   3  12     1511.49     1705.92     40.31 o 
   5   3  12       19.30       -1.26     18.66 o 
   6   3  12       15.93       -9.42     19.67 o 
   7   3  12       10.00       21.51     19.20 o 
   8   3  12      318.72      297.23     42.33 o 
   9   3  12       23.76       -5.21     31.59 o 
  10   3  12      579.24      647.90     58.92 o 
  11   3  12      267.87      221.19     44.02 o 
  12   3  12      519.79      516.05     61.32 o 
  13   3  12      719.82      666.63     83.60 o 
  14   3  12      697.00      647.06    150.34 o 
  15   3  12      931.77      758.32    135.18 o 
  16   3  12       36.88      -77.04     95.91 o 
  17   3  12      307.49      360.14    173.96 o 
  18   3  12        2.69      182.94    162.10 o 
  19   3  12       70.10      200.57    136.58 o 
   0   4  12      170.03      130.90     39.46 o 
   1   4  12     9905.10     9443.57    136.00 o 
   2   4  12       32.27       40.85     20.74 o 
   3   4  12     1220.49     1102.20     39.85 o 
   4   4  12     1519.95     1430.45     44.84 o 
   5   4  12     4297.25     4141.64     75.79 o 
   6   4  12     1075.54     1015.04     55.89 o 
   7   4  12     2293.35     2250.21     72.56 o 
   8   4  12       71.45       72.42     34.79 o 
   9   4  12      924.06      899.36     45.64 o 
  10   4  12       47.62      -12.28     51.49 o 
  11   4  12     2802.69     3204.43    144.15 o 
  12   4  12      161.08      107.35     66.04 o 
  13   4  12     2156.60     2343.92    142.31 o 
  14   4  12      276.31      170.81     89.95 o 
  15   4  12     2610.36     2921.75    209.76 o 
  16   4  12        5.36      -96.88    101.91 o 
  17   4  12     1490.14     1556.04    150.56 o 
  18   4  12       23.70     -105.46    105.46 o 
   1   5  12     8814.26     8511.76    165.95 o 
   2   5  12      148.05      196.72     42.03 o 
   3   5  12     9084.40     9179.95    173.45 o 
   4   5  12      769.64      726.20     52.83 o 
   5   5  12     6585.35     6763.73    180.56 o 
   6   5  12        3.72       31.64     52.28 o 
   7   5  12     6933.17     7117.55    192.26 o 
   8   5  12      457.12      359.31     59.62 o 
   9   5  12     3883.89     3902.23    126.60 o 
  10   5  12      454.50      468.89     62.90 o 
  11   5  12     4154.56     3992.72    137.93 o 
  12   5  12      165.08      107.47     49.08 o 
  13   5  12     3355.70     3549.67    164.67 o 
  14   5  12      285.21      331.45     90.77 o 
  15   5  12     2857.12     3363.60    198.62 o 
  16   5  12       34.86       54.93     98.45 o 
  17   5  12     2440.08     2519.50    277.54 o 
   0   6  12     3551.07     3502.01    147.79 o 
   1   6  12      333.16      437.45     48.16 o 
   2   6  12        0.05      -36.93     37.43 o 
   3   6  12     2237.23     2232.78    101.65 o 
   4   6  12      320.40      321.33     49.27 o 
   5   6  12     2090.13     1900.56    127.59 o 
   6   6  12       98.31      183.69     64.06 o 
   7   6  12     4770.53     4967.73    168.29 o 
   8   6  12      248.43      200.79     68.55 o 
   9   6  12     1208.22     1456.07    116.43 o 
  10   6  12      150.83      148.04    103.11 o 
  11   6  12     1195.28     1405.28    116.99 o 
  12   6  12      452.38      458.53     79.53 o 
  13   6  12     1026.72     1012.05     84.08 o 
  14   6  12        0.67       34.16     48.37 o 
  15   6  12     4002.31     4603.95    304.52 o 
   1   7  12     1062.55     1088.76     70.06 o 
   2   7  12       74.93       86.10     48.79 o 
   3   7  12      433.95      454.63     59.57 o 
   4   7  12        7.44       20.73     47.03 o 
   5   7  12     1077.06     1054.35     75.33 o 
   6   7  12       77.45       45.19     51.26 o 
   7   7  12      899.17      823.37    139.58 o 
   8   7  12      294.46      254.60     86.39 o 
   9   7  12     1038.31      861.68    110.47 o 
  10   7  12      168.76      248.40     88.27 o 
  11   7  12      457.35      548.95    100.59 o 
  12   7  12      356.23      266.07     90.14 o 
  13   7  12     1074.39     1002.89    160.05 o 
   0   8  12     1015.73      963.20    116.11 o 
   1   8  12        0.88       48.42     72.91 o 
   2   8  12       70.70      120.73     87.67 o 
   3   8  12       37.70       60.49     71.94 o 
   4   8  12       35.30       70.70     84.04 o 
   5   8  12        1.18      -66.32     66.32 o 
   6   8  12       12.99      -49.80     78.46 o 
   7   8  12      272.32      223.95    117.34 o 
   8   8  12       89.07       32.08    110.58 o 
   9   8  12       11.41      -75.53     83.95 o 
  10   8  12       19.00      -84.20     84.20 o 
  11   8  12      118.67       77.63    126.52 o 
   1   9  12     1908.93     2122.52    257.42 o 
   2   9  12      387.37      315.62     92.05 o 
   3   9  12     1628.90     1857.69    161.70 o 
   4   9  12        2.58       53.92     96.57 o 
   5   9  12     1282.99     1526.81    151.65 o 
   6   9  12        3.62      129.30     99.00 o 
   7   9  12      862.19      888.05    158.99 o 
   1   1  13     4468.09     4576.63     68.87 o 
   2   1  13     1047.09      931.77     31.32 o 
   3   1  13      226.02      263.32     24.64 o 
   4   1  13      931.33     1050.16     39.50 o 
   5   1  13      126.45      148.50     28.25 o 
   6   1  13      972.81      815.39     36.05 o 
   7   1  13      183.96      169.13     26.95 o 
   8   1  13      802.75      859.63     49.26 o 
   9   1  13     2343.00     2413.36     70.33 o 
  10   1  13     1031.59      971.81     63.82 o 
  11   1  13      637.32      573.17     72.02 o 
  12   1  13     3612.37     3412.04    135.49 o 
  13   1  13      815.47      996.17     90.81 o 
  14   1  13     1343.52     1317.74    115.27 o 
  15   1  13       11.03       22.79    141.43 o 
  16   1  13      286.29      210.01    114.48 o 
  17   1  13       77.10      195.16    158.14 o 
  18   1  13     1140.33      851.83    208.10 o 
  19   1  13        3.06       86.62    155.27 o 
   0   2  13    14590.20    13803.21    193.07 o 
   1   2  13      361.06      224.59     20.54 o 
   2   2  13     1115.47     1121.32     32.39 o 
   3   2  13      538.87      513.64     23.59 o 
   4   2  13     9428.19     9136.18     98.04 o 
   5   2  13      426.23      430.62     28.31 o 
   6   2  13       92.01       52.36     27.44 o 
   7   2  13     3460.87     3475.61     84.40 o 
   8   2  13    15050.20    15183.55    301.38 o 
   9   2  13      102.92       73.94     36.79 o 
  10   2  13       82.64       35.39     39.17 o 
  11   2  13       68.89       93.95     46.34 o 
  12   2  13     4741.24     5112.82    204.43 o 
  13   2  13      685.03      900.15     71.27 o 
  14   2  13      645.18      612.29     83.14 o 
  15   2  13     2625.80     2318.24    193.16 o 
  16   2  13     4481.18     4351.14    352.23 o 
  17   2  13      108.33      201.63    156.35 o 
  18   2  13      153.33      187.98    152.75 o 
  19   2  13      827.08     1023.99    236.14 o 
   1   3  13       44.30       48.62     18.40 o 
   2   3  13     4953.85     4730.56     75.53 o 
   3   3  13      374.16      424.34     24.66 o 
   4   3  13      660.07      685.73     34.52 o 
   5   3  13     1455.57     1519.70     44.69 o 
   6   3  13    11088.75    10985.23    137.49 o 
   7   3  13     1119.05     1154.68     50.29 o 
   8   3  13       52.29       15.66     25.43 o 
   9   3  13     1468.13     1545.17     80.55 o 
  10   3  13     7384.95     7184.60    196.58 o 
  11   3  13      156.61       65.40     37.22 o 
  12   3  13       56.49      -50.57     50.57 o 
  13   3  13     2989.19     3154.78    132.39 o 
  14   3  13     2954.44     3274.91    288.06 o 
  15   3  13      217.26      102.67    105.55 o 
  16   3  13      878.65      890.33    150.33 o 
  17   3  13      842.29      761.25    205.59 o 
  18   3  13     2408.13     2434.35    300.12 o 
   0   4  13     7422.92     7255.49    271.29 o 
   1   4  13     1625.91     1632.60     60.19 o 
   2   4  13      299.09      335.08     37.33 o 
   3   4  13      137.63      141.51     33.27 o 
   4   4  13     5653.60     5221.17    101.36 o 
   5   4  13      250.74      248.55     37.39 o 
   6   4  13      308.86      415.28     41.57 o 
   7   4  13     1604.05     1616.17     67.75 o 
   8   4  13     2988.66     2850.34     85.22 o 
   9   4  13      197.80      144.11     32.96 o 
  10   4  13     1592.41     1681.09     98.40 o 
  11   4  13      238.49      301.93     66.64 o 
  12   4  13     4464.71     4835.30    174.71 o 
  13   4  13     1040.95      811.17    113.71 o 
  14   4  13      356.70      477.32    105.61 o 
  15   4  13      658.25      720.72    118.35 o 
  16   4  13      738.98      408.55    143.95 o 
  17   4  13      731.18      698.90    153.97 o 
   1   5  13     2948.89     3052.91    102.30 o 
   2   5  13      697.74      682.18     58.47 o 
   3   5  13     2636.07     2517.56     89.93 o 
   4   5  13      448.40      471.69     49.18 o 
   5   5  13      534.48      508.34     46.79 o 
   6   5  13      588.16      545.52     72.29 o 
   7   5  13       36.45      -44.80     46.20 o 
   8   5  13        0.24       45.11     51.41 o 
   9   5  13      355.47      381.55     52.96 o 
  10   5  13      476.73      629.69     66.74 o 
  11   5  13       73.08       89.05     47.68 o 
  12   5  13      277.66      289.31     91.56 o 
  13   5  13      202.39      154.96     88.13 o 
  14   5  13        1.76      -79.27     79.27 o 
  15   5  13       23.54       21.92     84.08 o 
  16   5  13       70.94       66.83     98.60 o 
   0   6  13      191.18       51.93     69.08 o 
   1   6  13       56.36       37.59     42.32 o 
   2   6  13        0.01      -36.46     36.46 o 
   3   6  13      247.61      293.88     50.53 o 
   4   6  13     1231.27     1150.27     76.88 o 
   5   6  13      853.51      812.11     67.69 o 
   6   6  13      430.42      428.30     73.93 o 
   7   6  13      603.04      556.76     79.84 o 
   8   6  13      377.90      274.57     80.47 o 
   9   6  13      235.58      152.67     67.63 o 
  10   6  13       28.21       37.67     72.50 o 
  11   6  13       64.57        3.09     70.16 o 
  12   6  13     1102.61     1099.51    193.50 o 
  13   6  13      371.87      274.88    106.38 o 
  14   6  13      126.88      158.16     94.83 o 
  15   6  13       38.35      -31.40    104.06 o 
   1   7  13      388.95      400.42     58.79 o 
   2   7  13     3204.77     3102.37    101.17 o 
   3   7  13      573.85      533.48     82.63 o 
   4   7  13       44.12       65.28     57.68 o 
   5   7  13      436.70      540.48     64.21 o 
   6   7  13     2639.43     2520.96    108.80 o 
   7   7  13      480.64      556.81     87.02 o 
   8   7  13      633.64      478.83     97.49 o 
   9   7  13      353.94      385.54     95.04 o 
  10   7  13     2795.51     2603.56    157.09 o 
  11   7  13      227.84      197.51     88.27 o 
  12   7  13       12.09       22.81     78.81 o 
  13   7  13     1573.90     1689.38    145.00 o 
   0   8  13     5260.13     6115.33    279.81 o 
   1   8  13     1496.65     1548.67    119.31 o 
   2   8  13        8.95       87.08     75.38 o 
   3   8  13      674.41      772.73    100.91 o 
   4   8  13     6269.10     6568.65    218.30 o 
   5   8  13      569.66      651.67     97.70 o 
   6   8  13      160.51      254.61     83.15 o 
   7   8  13     2174.07     2239.09    159.59 o 
   8   8  13     3362.52     3621.25    283.10 o 
   9   8  13      445.89      558.18    192.39 o 
  10   8  13      135.93       70.80    122.02 o 
   1   9  13     1029.14     1358.49    147.24 o 
   2   9  13      854.54     1065.80    118.58 o 
   3   9  13       14.83       -0.52     80.65 o 
   4   9  13       14.62       -5.31     85.02 o 
   5   9  13      160.22      131.25    127.85 o 
   0   0  14      805.60      761.54     56.44 o 
   1   0  14     5376.07     5189.09     97.75 o 
   2   0  14      126.48      106.13     31.50 o 
   3   0  14     5762.14     5524.06    124.06 o 
   4   0  14    18642.83    18806.07    307.71 o 
   5   0  14     1567.15     1572.28     72.72 o 
   6   0  14      887.39      907.06     67.06 o 
   7   0  14     2644.89     2390.40    100.22 o 
   8   0  14     4650.44     4717.12    143.97 o 
   9   0  14     6276.77     5920.14    228.00 o 
  10   0  14      687.94      649.63    105.11 o 
  11   0  14     7863.33     7751.72    294.41 o 
  12   0  14     5451.39     5026.39    233.23 o 
  13   0  14     1053.48     1115.17    207.57 o 
  14   0  14     1079.56      993.66    170.72 o 
  15   0  14      665.78      914.36    191.57 o 
  16   0  14     4947.56     5473.96    384.94 o 
  17   0  14      417.20      394.64    166.05 o 
  18   0  14      750.52      483.78    185.46 o 
   1   1  14     2234.11     2226.29     51.72 o 
   2   1  14    10800.11    10577.90    123.77 o 
   3   1  14     1596.76     1500.83     41.87 o 
   4   1  14      262.87      343.30     27.64 o 
   5   1  14     1639.74     1617.15     59.36 o 
   6   1  14     6715.43     6387.43    117.07 o 
   7   1  14     1318.84     1323.66     55.53 o 
   8   1  14      210.81      182.16     40.38 o 
   9   1  14     3589.36     3286.70    180.38 o 
  10   1  14     6177.75     6087.53    244.41 o 
  11   1  14     1251.30     1123.31     89.42 o 
  12   1  14        6.53       -4.64     58.10 o 
  13   1  14     1458.62     1555.68    136.49 o 
  14   1  14     3817.64     3704.70    174.83 o 
  15   1  14     1044.90      904.28    134.38 o 
  16   1  14      347.28      176.51    106.63 o 
  17   1  14     1569.12     1731.35    337.14 o 
  18   1  14     2671.64     2683.79    295.44 o 
  19   1  14      238.21      377.03    172.16 o 
   0   2  14      406.97      309.11     35.73 o 
   1   2  14      716.94      714.61     28.52 o 
   2   2  14      606.38      657.94     32.48 o 
   3   2  14     2301.98     2576.20     55.55 o 
   4   2  14      330.97      337.16     23.68 o 
   5   2  14      410.86      560.18     33.99 o 
   6   2  14      166.73      157.32     32.39 o 
   7   2  14      943.61     1131.84     63.42 o 
   8   2  14       30.23       47.06     37.13 o 
   9   2  14      370.57      455.92     53.52 o 
  10   2  14      620.96      532.28     62.87 o 
  11   2  14     1219.16     1316.64     77.83 o 
  12   2  14      600.21      511.56     69.78 o 
  13   2  14     1556.75     1712.31    100.52 o 
  14   2  14      162.42       72.99     69.83 o 
  15   2  14       39.02      -76.25     76.25 o 
  16   2  14      886.97      970.07    206.67 o 
  17   2  14        1.29      -69.73    144.13 o 
  18   2  14        5.39      -75.84    145.57 o 
   1   3  14      704.49      667.15     30.90 o 
   2   3  14     1092.45     1160.76     48.21 o 
   3   3  14      239.06      209.66     23.84 o 
   4   3  14        6.29      -24.52     24.52 o 
   5   3  14      179.44      173.78     30.25 o 
   6   3  14      137.86       97.87     23.92 o 
   7   3  14       45.37       68.41     33.21 o 
   8   3  14      485.91      490.14     41.82 o 
   9   3  14     1410.98     1287.35     75.78 o 
  10   3  14      633.22      629.75     61.96 o 
  11   3  14       65.43       61.36     54.44 o 
  12   3  14      414.43      380.51     71.18 o 
  13   3  14       10.44       85.47     61.03 o 
  14   3  14       81.96      269.40    103.55 o 
  15   3  14      154.66       93.78     89.85 o 
  16   3  14      320.72      442.81    184.02 o 
  17   3  14      126.48      -21.57    167.13 o 
  18   3  14      304.25       93.09    166.77 o 
   0   4  14    10575.53    10196.13    269.08 o 
   1   4  14      990.15     1040.53     73.16 o 
   2   4  14      187.11      209.07     37.66 o 
   3   4  14     1343.83     1245.99     56.10 o 
   4   4  14     5615.92     5510.90    120.36 o 
   5   4  14       48.13      105.33     35.68 o 
   6   4  14      236.34      145.77     36.29 o 
   7   4  14     1778.71     1724.43    102.73 o 
   8   4  14     1229.71     1368.14     53.53 o 
   9   4  14       16.49      -15.60     36.08 o 
  10   4  14     2439.93     2313.85    111.50 o 
  11   4  14     1357.07     1329.31    108.11 o 
  12   4  14     2515.36     2313.37    161.76 o 
  13   4  14      498.69      609.47    114.26 o 
  14   4  14      158.14      243.64     96.11 o 
  15   4  14      623.14      523.93    140.74 o 
  16   4  14     1645.59     2232.72    206.50 o 
  17   4  14       93.28      264.89    181.51 o 
   1   5  14       51.71        7.91     62.04 o 
   2   5  14    16151.94    15332.52    276.47 o 
   3   5  14     3077.00     3005.72    155.82 o 
   4   5  14        1.60      -15.84     36.98 o 
   5   5  14     2723.07     2876.21    116.65 o 
   6   5  14     8193.75     8146.27    190.70 o 
   7   5  14     2018.27     2092.66    101.76 o 
   8   5  14      152.87      121.54     52.04 o 
   9   5  14     1154.28     1235.50     84.63 o 
  10   5  14     8851.33     9202.50    203.05 o 
  11   5  14     2158.56     2412.26    158.90 o 
  12   5  14      417.06      480.75    106.74 o 
  13   5  14     2738.05     3226.52    230.09 o 
  14   5  14     1890.93     2029.42    164.29 o 
  15   5  14      937.55      839.58    111.70 o 
  16   5  14       11.99      391.40    146.76 o 
   0   6  14     2396.52     2323.66    237.72 o 
   1   6  14      996.87     1085.40     67.97 o 
   2   6  14        0.50       -8.06     41.82 o 
   3   6  14     2204.47     2246.79     89.10 o 
   4   6  14     5758.86     6041.84    158.41 o 
   5   6  14      445.65      435.81     58.12 o 
   6   6  14     1290.16     1244.14    100.79 o 
   7   6  14      794.19      931.76     90.25 o 
   8   6  14     2886.25     3010.62    141.54 o 
   9   6  14     1694.26     1971.58    245.69 o 
  10   6  14       16.80       16.47     67.95 o 
  11   6  14      835.29      984.78     97.70 o 
  12   6  14     1827.56     2058.27    147.63 o 
  13   6  14       46.24       69.31     97.40 o 
  14   6  14      478.88      463.37    120.98 o 
   1   7  14        8.37       42.97     56.10 o 
   2   7  14     1739.84     1760.59    113.03 o 
   3   7  14      179.42      250.42     67.19 o 
   4   7  14       63.23      -58.85     58.85 o 
   5   7  14      426.06      452.43     85.44 o 
   6   7  14     1438.75     1578.36    131.66 o 
   7   7  14       33.51       96.72     71.00 o 
   8   7  14      137.77      150.53     77.48 o 
   9   7  14       21.61      -22.50     92.90 o 
  10   7  14     1872.10     2032.05    143.13 o 
  11   7  14        1.38      -49.36     72.98 o 
  12   7  14      347.71      246.72    117.35 o 
   0   8  14      124.49     -126.88    126.88 o 
   1   8  14      157.79        0.19     83.50 o 
   2   8  14        2.33      104.10     83.94 o 
   3   8  14      152.58      287.70     83.42 o 
   4   8  14       33.10       30.80     90.37 o 
   5   8  14       59.71      -72.60     72.60 o 
   6   8  14        5.48      -16.00     76.74 o 
   7   8  14      242.47      294.05    101.00 o 
   8   8  14       47.48      -76.24     88.14 o 
   9   8  14      327.50      476.57    133.52 o 
   1   9  14      375.34      345.92    135.81 o 
   2   9  14      478.63      268.75    130.73 o 
   3   9  14      501.40      574.48    106.96 o 
   4   9  14      592.01      315.57    194.45 o 
   1   1  15     1767.87     1649.83     43.73 o 
   2   1  15      547.50      667.30     32.05 o 
   3   1  15     2302.50     2223.27     54.41 o 
   4   1  15      541.55      544.24     39.48 o 
   5   1  15      990.88     1008.91     50.83 o 
   6   1  15      881.14     1000.66     51.62 o 
   7   1  15       21.06       10.37     30.74 o 
   8   1  15        0.25       70.95     51.79 o 
   9   1  15     1861.41     1884.64     92.57 o 
  10   1  15        7.69       38.74     57.05 o 
  11   1  15       37.74       13.30     56.52 o 
  12   1  15       35.08      131.98     63.50 o 
  13   1  15     3138.47     2875.03    151.64 o 
  14   1  15      646.61      602.00     87.55 o 
  15   1  15      730.48      815.24    111.28 o 
  16   1  15     1705.78     1540.85    163.30 o 
  17   1  15      519.29      433.64    127.07 o 
  18   1  15        3.31       75.84    152.03 o 
   0   2  15     1796.40     1868.58     74.04 o 
   1   2  15    15883.04    15664.56    168.18 o 
   2   2  15     2776.20     2875.33     56.58 o 
   3   2  15     5477.17     5518.73     76.24 o 
   4   2  15       27.77       -2.09     20.92 o 
   5   2  15     6793.32     6562.63    102.70 o 
   6   2  15      273.74      338.62     41.89 o 
   7   2  15     8385.13     8593.54    275.69 o 
   8   2  15       98.11       41.71     36.43 o 
   9   2  15     6590.92     6233.67    161.83 o 
  10   2  15     3045.09     3284.61    120.60 o 
  11   2  15     2977.39     2978.46    120.16 o 
  12   2  15      251.04      187.58     71.94 o 
  13   2  15     3376.81     3432.45    148.74 o 
  14   2  15      831.61      801.76    109.80 o 
  15   2  15     2848.84     2550.43    161.66 o 
  16   2  15      125.27      114.65    166.77 o 
  17   2  15     1042.19      970.79    214.93 o 
  18   2  15       21.70      193.37    164.25 o 
   1   3  15     4064.46     3945.35     72.34 o 
   2   3  15       12.54       -0.06     23.96 o 
   3   3  15     6311.76     6112.07    119.26 o 
   4   3  15      372.98      381.53     33.16 o 
   5   3  15     8325.91     8361.64    120.56 o 
   6   3  15        9.71       24.51     34.13 o 
   7   3  15     8284.46     8316.26    175.14 o 
   8   3  15       24.63      -12.21     46.37 o 
   9   3  15     2865.41     2987.58    229.25 o 
  10   3  15       24.19       84.90     63.35 o 
  11   3  15     4502.31     4516.85    151.31 o 
  12   3  15      185.69      173.24    101.47 o 
  13   3  15     1883.10     2174.03    128.74 o 
  14   3  15     1039.55      826.12    101.98 o 
  15   3  15     1913.79     2250.78    161.88 o 
  16   3  15       12.29        1.08    133.34 o 
  17   3  15     1450.08     1448.46    249.44 o 
   0   4  15      838.90      894.90    162.73 o 
   1   4  15     2642.23     2474.81    115.36 o 
   2   4  15      123.27       94.86     34.18 o 
   3   4  15     3829.26     3768.57     93.59 o 
   4   4  15        3.58        4.47     29.17 o 
   5   4  15     2364.02     2446.28     86.55 o 
   6   4  15       12.74       -9.67     33.70 o 
   7   4  15     3902.43     4148.71    110.18 o 
   8   4  15      477.97      570.46     95.96 o 
   9   4  15      954.92      930.91    122.71 o 
  10   4  15      220.62       62.96     68.51 o 
  11   4  15     2109.22     2105.62    133.38 o 
  12   4  15      582.39      736.03    112.65 o 
  13   4  15      860.37      790.27    117.43 o 
  14   4  15      290.50      374.66    105.65 o 
  15   4  15     2501.24     2908.79    197.81 o 
  16   4  15       32.58       26.44    129.06 o 
   1   5  15      221.80      275.83     48.08 o 
   2   5  15        8.70      -21.49     39.28 o 
   3   5  15      200.22      217.59     44.53 o 
   4   5  15       10.66       42.80     38.15 o 
   5   5  15       45.04      120.11     55.38 o 
   6   5  15      166.32      138.99     53.38 o 
   7   5  15      487.69      394.11     83.08 o 
   8   5  15       38.86      -34.69     54.87 o 
   9   5  15        3.83      -47.77     47.77 o 
  10   5  15        4.19       19.53     72.91 o 
  11   5  15       70.07      -17.27     91.75 o 
  12   5  15      488.32      271.42    104.04 o 
  13   5  15      289.50      280.78    102.37 o 
  14   5  15        3.50       48.54     94.97 o 
  15   5  15        2.89      -91.54     91.54 o 
   0   6  15       47.45       49.78     75.27 o 
   1   6  15     1753.52     1734.71     79.94 o 
   2   6  15       98.26      116.19     46.70 o 
   3   6  15      458.93      382.43     59.51 o 
   4   6  15        8.41       43.62     50.50 o 
   5   6  15      141.09       93.45     47.92 o 
   6   6  15      147.24      139.21     67.00 o 
   7   6  15      392.57      380.25     77.13 o 
   8   6  15       14.64       59.93     67.68 o 
   9   6  15      884.03      846.87     90.04 o 
  10   6  15       35.80      -54.56     83.77 o 
  11   6  15      792.02      759.36     84.57 o 
  12   6  15      180.22      248.30    131.51 o 
  13   6  15      141.55      190.29    129.23 o 
   1   7  15     3009.13     3230.63    139.93 o 
   2   7  15      612.67      406.74     90.74 o 
   3   7  15     2593.03     2512.53    152.26 o 
   4   7  15      132.85      156.92     76.10 o 
   5   7  15     1734.43     1716.65    121.63 o 
   6   7  15      458.82      427.29    111.74 o 
   7   7  15     1484.98     1733.64    122.54 o 
   8   7  15     1230.76     1077.29    106.53 o 
   9   7  15     1724.74     2057.50    171.68 o 
  10   7  15       13.64       12.36     76.66 o 
  11   7  15      297.16      234.96     97.23 o 
   0   8  15     1108.52     1178.18    218.89 o 
   1   8  15     3294.53     4082.74    266.88 o 
   2   8  15       24.12      -13.56     80.90 o 
   3   8  15     4788.46     5234.96    352.33 o 
   4   8  15       62.29      114.29     81.61 o 
   5   8  15     2193.82     2226.88    145.03 o 
   6   8  15      163.23      240.15     88.94 o 
   7   8  15     2691.07     2814.78    177.16 o 
   8   8  15       29.00      -79.84    114.48 o 
   0   0  16    11042.75    10637.18    223.23 o 
   1   0  16        3.97       -7.65     26.25 o 
   2   0  16     1388.66     1434.79     86.80 o 
   3   0  16     1332.16     1389.40     98.56 o 
   4   0  16    16244.80    16417.21    260.18 o 
   5   0  16      202.30      170.11     54.00 o 
   6   0  16       84.68      187.87    100.11 o 
   7   0  16      514.90      537.97    104.10 o 
   8   0  16    14148.46    13470.76    629.26 o 
   9   0  16      451.56      524.23    103.41 o 
  10   0  16       52.59       97.08     89.49 o 
  11   0  16        5.60        0.59     83.13 o 
  12   0  16     4491.32     4381.55    271.18 o 
  13   0  16      457.25      280.92    137.12 o 
  14   0  16      205.79      119.32     98.36 o 
  15   0  16      170.38      125.80    148.08 o 
  16   0  16     1913.75     2035.39    264.53 o 
  17   0  16      120.06      -72.24    143.77 o 
  18   0  16       46.56      206.31    172.88 o 
   1   1  16     1112.34     1219.44     42.74 o 
   2   1  16     6044.34     5732.77    104.25 o 
   3   1  16        2.22      -23.25     27.82 o 
   4   1  16      278.71      360.78     35.30 o 
   5   1  16      635.86      638.21     46.14 o 
   6   1  16    12174.30    12179.17    188.48 o 
   7   1  16        2.39      -29.33     41.35 o 
   8   1  16        2.39      -46.80     46.80 o 
   9   1  16      429.42      509.85     81.83 o 
  10   1  16     4440.09     4234.43    206.42 o 
  11   1  16       16.90      -55.90     56.40 o 
  12   1  16     1208.92     1058.34     96.33 o 
  13   1  16      529.13      591.81     84.79 o 
  14   1  16     6071.17     6140.64    204.09 o 
  15   1  16      124.81       -8.39     79.78 o 
  16   1  16      128.27      147.50    111.19 o 
  17   1  16       18.47      191.18    130.47 o 
   0   2  16      993.92     1002.36     60.96 o 
   1   2  16        9.70       16.01     24.44 o 
   2   2  16      144.19      170.29     27.10 o 
   3   2  16      973.43     1079.66     54.49 o 
   4   2  16     1973.07     2045.92     88.32 o 
   5   2  16       65.53      118.51     33.81 o 
   6   2  16       61.83       54.51     35.41 o 
   7   2  16       22.63      -15.13     40.32 o 
   8   2  16       69.24       56.16     42.06 o 
   9   2  16      383.63      340.97    105.95 o 
  10   2  16      267.92      255.28     70.48 o 
  11   2  16      496.20      451.82    104.79 o 
  12   2  16     1063.58     1016.17     98.62 o 
  13   2  16        2.70      -66.98     66.98 o 
  14   2  16       13.27      -76.19     76.19 o 
  15   2  16     1132.35      955.95    121.60 o 
  16   2  16      269.48      507.86    189.77 o 
  17   2  16       25.31       40.26    140.17 o 
   1   3  16     1514.02     1512.32     56.97 o 
   2   3  16     1075.98     1022.28     61.39 o 
   3   3  16       36.79       19.49     28.41 o 
   4   3  16      356.89      403.66     42.29 o 
   5   3  16        7.83       33.93     26.87 o 
   6   3  16     1548.80     1578.34     77.24 o 
   7   3  16      839.22      803.61     64.16 o 
   8   3  16      213.05      169.88     52.97 o 
   9   3  16      298.71      311.19     82.47 o 
  10   3  16      893.31      868.66    128.64 o 
  11   3  16        9.01      -68.95     68.95 o 
  12   3  16      196.39      146.22     85.82 o 
  13   3  16       87.15       60.04     98.88 o 
  14   3  16       49.78      114.43     86.81 o 
  15   3  16       48.63       26.67    109.33 o 
  16   3  16        7.02      -70.81    138.38 o 
   0   4  16     6157.51     6363.54    203.97 o 
   1   4  16      498.72      524.48     54.04 o 
   2   4  16      420.98      396.07     44.04 o 
   3   4  16     2085.63     2162.87     96.77 o 
   4   4  16     6573.04     6689.68    159.28 o 
   5   4  16       35.90      -41.56     41.56 o 
   6   4  16       51.66      189.64     43.69 o 
   7   4  16      372.57      336.53     67.09 o 
   8   4  16     4380.23     4386.19    158.17 o 
   9   4  16      466.83      537.11     95.40 o 
  10   4  16       96.99       44.02     79.69 o 
  11   4  16        0.55       -7.49     70.54 o 
  12   4  16     2529.18     2752.29    146.95 o 
  13   4  16        0.13       -9.40     87.63 o 
  14   4  16      301.02      373.91    104.62 o 
  15   4  16      587.64      587.85    119.69 o 
  16   4  16      775.45     1082.21    268.49 o 
   1   5  16      981.20      893.99     67.66 o 
   2   5  16    11728.97    11439.31    226.11 o 
   3   5  16        2.27        1.81     42.84 o 
   4   5  16       48.84       -7.24     39.78 o 
   5   5  16       30.16       87.36     66.09 o 
   6   5  16    11021.94    10661.55    321.99 o 
   7   5  16      313.54      320.82     65.22 o 
   8   5  16      524.95      479.18     77.68 o 
   9   5  16        6.12        8.99     43.25 o 
  10   5  16     7446.16     7866.31    237.42 o 
  11   5  16        1.72      -72.28     72.28 o 
  12   5  16       41.43      145.44     94.71 o 
  13   5  16      133.20       59.99     90.65 o 
  14   5  16     2684.11     2825.29    189.78 o 
   0   6  16     8213.57     8566.27    251.34 o 
   1   6  16        5.49      -19.10     43.42 o 
   2   6  16      743.89      784.65     64.70 o 
   3   6  16        2.43      -51.77     51.77 o 
   4   6  16     4714.03     4875.42    196.01 o 
   5   6  16       24.24       60.24     93.31 o 
   6   6  16      159.12      104.65     76.09 o 
   7   6  16      651.34      581.39     84.12 o 
   8   6  16     5936.55     6185.02    194.92 o 
   9   6  16       38.29       77.74     63.89 o 
  10   6  16      396.22      282.83     73.27 o 
  11   6  16       19.71      -98.23    109.77 o 
  12   6  16     4296.17     4752.61    942.94 o 
  13   6  16       54.30     -176.48    190.85 o 
   1   7  16      142.51      203.91     73.45 o 
   2   7  16     2297.08     2205.30    147.39 o 
   3   7  16      149.99      135.53     83.98 o 
   4   7  16       51.07      -19.00     78.44 o 
   5   7  16        3.46       51.91     82.48 o 
   6   7  16     1035.34     1191.43    108.98 o 
   7   7  16      175.78      138.87     73.20 o 
   8   7  16      273.52      350.47     86.00 o 
   9   7  16      249.46      176.29     85.79 o 
  10   7  16     1042.68     1255.05    146.82 o 
   0   8  16      239.82      219.96    173.24 o 
   1   8  16       45.11      186.74     94.41 o 
   2   8  16       94.90       93.22    136.76 o 
   3   8  16        3.72      -47.40     82.43 o 
   4   8  16       80.48      147.65     94.14 o 
   5   8  16      127.31      -19.33    114.18 o 
   6   8  16      438.68      314.80     91.43 o 
   7   8  16      147.72      -41.69    177.19 o 
   1   1  17     1453.16     1509.92     52.09 o 
   2   1  17      132.08      120.62     24.98 o 
   3   1  17     6235.81     6397.99    103.13 o 
   4   1  17      406.84      414.55     46.01 o 
   5   1  17     1405.76     1512.98     71.57 o 
   6   1  17      191.99      124.93     47.22 o 
   7   1  17     3373.31     3372.09    118.86 o 
   8   1  17      196.40      227.16     63.58 o 
   9   1  17      681.69      494.86     83.50 o 
  10   1  17       55.36       87.36     64.26 o 
  11   1  17     4890.60     4192.78    266.86 o 
  12   1  17      182.06       82.36     67.11 o 
  13   1  17      503.17      591.62     87.42 o 
  14   1  17     1364.26     1319.55    114.29 o 
  15   1  17     1303.33     1215.98    136.24 o 
  16   1  17      160.86      226.31    112.51 o 
  17   1  17      191.60      312.98    146.46 o 
   0   2  17     3373.05     3095.61    108.80 o 
   1   2  17     9494.34     9474.56    142.12 o 
   2   2  17       53.01       29.97     24.26 o 
   3   2  17     6102.27     6281.82    113.44 o 
   4   2  17     6858.27     6962.37    136.25 o 
   5   2  17     2402.91     2401.99    103.76 o 
   6   2  17       68.54      134.81     39.93 o 
   7   2  17     4517.05     4546.46    191.95 o 
   8   2  17     1556.01     1625.26    104.01 o 
   9   2  17     3235.14     2867.43    289.69 o 
  10   2  17      325.69      291.85     84.50 o 
  11   2  17     4835.60     4724.14    208.41 o 
  12   2  17     2765.16     2600.88    135.94 o 
  13   2  17      946.46      896.84     99.12 o 
  14   2  17      317.02      260.15     94.38 o 
  15   2  17      858.28      893.22    125.26 o 
  16   2  17      588.18      644.92    221.04 o 
   1   3  17     1928.76     1916.60     79.09 o 
   2   3  17     2853.88     3017.37     96.36 o 
   3   3  17     5612.18     5651.84    116.78 o 
   4   3  17      453.48      472.58     56.66 o 
   5   3  17     5364.25     5281.79    129.77 o 
   6   3  17     2032.74     1704.20    100.91 o 
   7   3  17     1194.92     1350.57    120.10 o 
   8   3  17        8.52       -9.52     55.16 o 
   9   3  17     1818.44     2112.64    334.72 o 
  10   3  17     1844.72     1822.03    135.05 o 
  11   3  17      987.65     1194.85    122.76 o 
  12   3  17      145.29       83.57     84.35 o 
  13   3  17     1772.03     2201.52    177.14 o 
  14   3  17      108.89       63.99     95.98 o 
  15   3  17     2692.30     2678.24    213.73 o 
  16   3  17      106.70      306.58    138.38 o 
   0   4  17     4961.21     4918.60    214.66 o 
   1   4  17     2128.18     2209.29    102.59 o 
   2   4  17      158.08       73.25     39.02 o 
   3   4  17     1429.60     1529.30     73.06 o 
   4   4  17      350.01      372.22     55.82 o 
   5   4  17     1563.27     1639.86     81.08 o 
   6   4  17        3.81       13.96     43.34 o 
   7   4  17     1460.86     1795.01    110.99 o 
   8   4  17     2806.14     2703.26    181.36 o 
   9   4  17     2381.75     2345.22    148.58 o 
  10   4  17      457.74      423.34     96.53 o 
  11   4  17     1083.03     1091.56    124.17 o 
  12   4  17      841.63      885.68    121.37 o 
  13   4  17      114.57      154.00    286.46 o 
  14   4  17      112.45      109.07    135.14 o 
  15   4  17     1139.29     1082.99    169.70 o 
   1   5  17      170.35      189.37     50.96 o 
   2   5  17        6.52        1.29     44.58 o 
   3   5  17      103.65       69.90     45.54 o 
   4   5  17       17.00       -7.58     37.23 o 
   5   5  17       13.23      -28.18     62.15 o 
   6   5  17       53.86       82.78     63.45 o 
   7   5  17      162.56      207.65     66.36 o 
   8   5  17       30.97       18.81     54.43 o 
   9   5  17       36.04      -69.28     77.24 o 
  10   5  17        3.45       68.75     87.86 o 
  11   5  17       25.58       69.82     79.23 o 
  12   5  17      148.67      180.65    101.15 o 
  13   5  17        6.93      150.49    102.12 o 
   0   6  17       60.68      -41.67     97.76 o 
   1   6  17     1688.56     1752.23    108.47 o 
   2   6  17       30.23       53.73     63.42 o 
   3   6  17       45.03       63.08     57.19 o 
   4   6  17       87.16       62.01     51.88 o 
   5   6  17     1622.56     1507.47    120.70 o 
   6   6  17       55.28       82.31     73.03 o 
   7   6  17      163.02      168.78     75.35 o 
   8   6  17        3.13      -12.43     68.15 o 
   9   6  17     3567.66     3433.78    141.84 o 
  10   6  17      149.32      183.05     54.63 o 
  11   6  17      336.01      460.26    152.25 o 
  12   6  17      155.46      276.39    210.98 o 
   1   7  17     4182.71     4497.28    254.86 o 
   2   7  17      654.18      571.37    100.16 o 
   3   7  17     1331.04     1258.40    124.91 o 
   4   7  17      238.63       79.88     84.13 o 
   5   7  17     3001.53     3309.17    172.86 o 
   6   7  17      164.41      -13.62     76.08 o 
   7   7  17     2342.78     2352.84    150.97 o 
   8   7  17      284.35      195.10     80.50 o 
   9   7  17     1629.90     1989.83    315.12 o 
   0   8  17      474.16      475.15    194.09 o 
   1   8  17     1535.60     2111.43    346.12 o 
   2   8  17      167.04       91.62     92.32 o 
   3   8  17     1868.30     2046.36    169.90 o 
   4   8  17      979.28     1051.48    130.60 o 
   5   8  17      507.67      531.99    113.82 o 
   0   0  18      160.91      204.64     66.85 o 
   1   0  18     3592.40     3517.88    100.63 o 
   2   0  18        9.16      -46.15     46.15 o 
   3   0  18     5113.48     5528.05    148.55 o 
   4   0  18     3424.07     3509.27    112.02 o 
   5   0  18      171.23       49.58     56.29 o 
   6   0  18      103.93      125.08    106.75 o 
   7   0  18     7704.91     7876.15    597.00 o 
   8   0  18      177.52       79.46     89.30 o 
   9   0  18      775.94      812.02    160.30 o 
  10   0  18     1330.79     1365.52    147.92 o 
  11   0  18     6014.49     5662.80    268.76 o 
  12   0  18     5253.84     4559.00    245.57 o 
  13   0  18      814.48      701.88    129.69 o 
  14   0  18     3275.79     3252.55    359.06 o 
  15   0  18      912.94      811.00    147.07 o 
  16   0  18     1126.17     1021.47    225.72 o 
   1   1  18     2219.78     2216.58    100.16 o 
   2   1  18     2287.50     2481.53     61.94 o 
   3   1  18     1736.63     1673.34     64.98 o 
   4   1  18       15.45       38.89     37.60 o 
   5   1  18     2459.36     2561.24     99.78 o 
   6   1  18     1246.03     1397.16    124.87 o 
   7   1  18     1547.37     1333.72     82.51 o 
   8   1  18      454.06      562.49     86.52 o 
   9   1  18     2731.64     2672.27    208.97 o 
  10   1  18      259.52      269.01    103.08 o 
  11   1  18      960.55      949.55    143.33 o 
  12   1  18       55.60       74.85     72.47 o 
  13   1  18     2576.96     2384.43    138.50 o 
  14   1  18      284.19      393.57     87.66 o 
  15   1  18      906.86      810.42    121.63 o 
  16   1  18      267.08      371.81    125.72 o 
   0   2  18     5383.54     5107.57    144.06 o 
   1   2  18     1256.63     1246.92     53.49 o 
   2   2  18      957.98      953.54     41.64 o 
   3   2  18     1450.53     1471.68     45.49 o 
   4   2  18     1037.58     1158.25     69.36 o 
   5   2  18      347.81      363.39     61.03 o 
   6   2  18        0.46      -29.00     52.73 o 
   7   2  18       44.57      -28.33     65.45 o 
   8   2  18     2299.75     1885.09    127.37 o 
   9   2  18      652.10      576.93     93.81 o 
  10   2  18        6.43      -83.25     83.25 o 
  11   2  18     2122.54     2140.98    126.51 o 
  12   2  18        5.84      -43.21     68.12 o 
  13   2  18       57.79      -54.10     69.25 o 
  14   2  18      151.16      112.22     80.85 o 
  15   2  18      156.55      114.32    121.82 o 
  16   2  18        5.74      -29.80     93.01 o 
   1   3  18      102.04       52.28     45.18 o 
   2   3  18     1092.15     1009.97     70.54 o 
   3   3  18      264.05      225.40     33.50 o 
   4   3  18       82.89      137.91     39.91 o 
   5   3  18      127.24      189.35     54.75 o 
   6   3  18      178.64      167.23     54.17 o 
   7   3  18       22.03      -66.20     66.20 o 
   8   3  18       49.85      -63.45     63.45 o 
   9   3  18        1.62      112.43     80.29 o 
  10   3  18       78.72      142.45     81.59 o 
  11   3  18       95.64      136.48     88.98 o 
  12   3  18        2.46      -24.62     80.49 o 
  13   3  18       99.58       64.38     73.55 o 
  14   3  18      157.86       16.45     89.69 o 
  15   3  18      178.53      197.25    124.74 o 
   0   4  18      689.85      758.29    129.75 o 
   1   4  18     1043.14     1171.59     84.34 o 
   2   4  18      261.65      200.18     47.89 o 
   3   4  18       23.42       49.44     40.77 o 
   4   4  18     1871.60     1879.35     96.86 o 
   5   4  18      206.51      168.26     54.79 o 
   6   4  18      535.91      492.23     55.63 o 
   7   4  18      389.71      640.82    148.42 o 
   8   4  18     1076.35     1173.14    201.45 o 
   9   4  18      732.26      714.88    105.22 o 
  10   4  18       15.11      -66.11     77.27 o 
  11   4  18      778.15     1004.27    149.77 o 
  12   4  18      969.06     1128.17    131.86 o 
  13   4  18      615.73      842.76    150.92 o 
  14   4  18        8.32      177.76    116.38 o 
   1   5  18      653.89      779.75     68.53 o 
   2   5  18      352.81      377.03     56.61 o 
   3   5  18     1388.42     1449.63     77.75 o 
   4   5  18      150.87       43.81     64.21 o 
   5   5  18     2852.84     2820.46    141.75 o 
   6   5  18      489.82      592.67     83.25 o 
   7   5  18      659.41      713.31     82.16 o 
   8   5  18      139.38      363.60    119.52 o 
   9   5  18     1383.38     1570.70    369.48 o 
  10   5  18      640.01      961.04    123.77 o 
  11   5  18      881.50      893.14    142.83 o 
  12   5  18       71.15      268.62    124.70 o 
  13   5  18     1167.57     1538.68    266.33 o 
   0   6  18     4682.60     4844.87    237.43 o 
   1   6  18      244.82      248.75     70.47 o 
   2   6  18        0.36       45.09     66.38 o 
   3   6  18     1893.22     2193.41    140.80 o 
   4   6  18      684.61      703.07    128.10 o 
   5   6  18      523.31      558.58    100.82 o 
   6   6  18        0.79      -23.81     71.70 o 
   7   6  18     1682.56     1830.39    212.92 o 
   8   6  18      970.69      955.61    160.94 o 
   9   6  18      541.74      523.42     75.09 o 
  10   6  18      393.74      180.22    127.46 o 
   1   7  18      198.75      179.61     88.31 o 
   2   7  18      119.17       73.50     96.53 o 
   3   7  18      976.65      808.37    119.44 o 
   4   7  18        1.52      -22.24     78.49 o 
   5   7  18      523.94      573.76    102.81 o 
   6   7  18      245.24      231.62     92.99 o 
   7   7  18      786.04      853.23    164.43 o 
   8   7  18       30.37      -55.34     78.41 o 
   0   8  18      585.35      129.03    175.40 o 
   1   8  18      101.44      266.53    170.72 o 
   1   1  19       61.40       98.30     34.50 o 
   2   1  19     2180.01     2260.60     92.12 o 
   3   1  19      122.22      169.95     40.43 o 
   4   1  19        2.80       48.45     42.71 o 
   5   1  19     1593.27     1372.32     78.33 o 
   6   1  19     3592.16     3587.58    134.26 o 
   7   1  19      377.69      235.98     78.25 o 
   8   1  19      257.70      198.84     77.82 o 
   9   1  19        8.30      -29.80     60.70 o 
  10   1  19     1622.61     1405.10    109.93 o 
  11   1  19      861.20      881.69     99.08 o 
  12   1  19       23.71       13.75     69.16 o 
  13   1  19      171.04      146.10     76.31 o 
  14   1  19     1000.01     1175.94    114.23 o 
  15   1  19       30.73      129.93     98.26 o 
   0   2  19     4654.73     4077.43    523.49 o 
   1   2  19      139.29      152.98     56.28 o 
   2   2  19     1542.40     1411.06     71.49 o 
   3   2  19        4.73       -5.72     28.29 o 
   4   2  19     3401.24     3421.80    147.18 o 
   5   2  19       75.54      123.41     65.79 o 
   6   2  19      127.48      182.00     71.18 o 
   7   2  19      401.67      179.37     81.66 o 
   8   2  19     6061.63     6354.32    231.48 o 
   9   2  19      385.88      203.72     89.05 o 
  10   2  19      565.05      403.44     92.78 o 
  11   2  19      291.80      431.96    106.51 o 
  12   2  19     2807.57     2793.16    292.26 o 
  13   2  19        1.99      -71.17     71.17 o 
  14   2  19     1019.56      976.72    112.68 o 
  15   2  19       63.17       44.82     91.87 o 
   1   3  19     2414.41     2456.95    107.66 o 
   2   3  19     2124.93     2299.89    103.77 o 
   3   3  19      342.25      377.11     37.34 o 
   4   3  19      182.79      193.98     43.56 o 
   5   3  19      305.48      198.20     62.54 o 
   6   3  19     4089.83     4234.42    150.32 o 
   7   3  19       85.45       47.32    104.09 o 
   8   3  19     1212.94     1546.99    123.11 o 
   9   3  19      771.85      678.30    102.36 o 
  10   3  19     2332.49     2303.33    150.07 o 
  11   3  19        3.84      -29.77     82.71 o 
  12   3  19      101.77       -8.31     70.77 o 
  13   3  19      309.87      324.05     86.50 o 
  14   3  19     2436.47     2440.12    302.26 o 
   0   4  19     8446.60     8672.47    333.00 o 
   1   4  19      101.64       45.20     58.39 o 
   2   4  19      309.23      295.09     52.28 o 
   3   4  19       12.25       31.58     40.09 o 
   4   4  19     4903.91     5093.22    156.51 o 
   5   4  19        8.58      -48.96     48.96 o 
   6   4  19        2.71       67.58     91.94 o 
   7   4  19        1.65      -59.30     71.07 o 
   8   4  19     2684.91     2599.65    154.73 o 
   9   4  19       26.85       52.25     96.04 o 
  10   4  19      431.45      369.46    138.17 o 
  11   4  19       13.15       18.40     87.23 o 
  12   4  19     2155.48     2389.50    168.66 o 
  13   4  19       16.32      -35.16    107.98 o 
   1   5  19       13.27      -43.55     59.87 o 
   2   5  19      212.17      287.69     56.08 o 
   3   5  19      367.70      375.79     54.95 o 
   4   5  19      612.18      624.47     91.11 o 
   5   5  19       41.35      102.61     71.71 o 
   6   5  19        7.36      -39.33     63.09 o 
   7   5  19       54.94       20.96     53.54 o 
   8   5  19      326.73      179.80    115.28 o 
   9   5  19       24.04       41.52    108.70 o 
  10   5  19      801.36      865.14    122.37 o 
  11   5  19        3.28       -6.64     91.57 o 
  12   5  19      207.09     -155.99    155.99 o 
   0   6  19       64.66      -87.76     87.76 o 
   1   6  19       14.03      -26.82     70.55 o 
   2   6  19        0.16      118.74    110.78 o 
   3   6  19        2.48       34.61     75.53 o 
   4   6  19     1127.42     1228.22    115.21 o 
   5   6  19      308.14      209.66    142.04 o 
   6   6  19        0.48       26.95     72.33 o 
   7   6  19      442.14      471.74     86.34 o 
   8   6  19      268.76      339.51     75.74 o 
   9   6  19      346.00      376.09    138.25 o 
   1   7  19       26.85       81.59     86.97 o 
   2   7  19     1515.33     1776.90    162.59 o 
   3   7  19       17.98       94.44     89.02 o 
   4   7  19       12.19      -63.05     77.91 o 
   5   7  19      345.19      170.18     89.17 o 
   6   7  19     2168.91     2184.64    148.43 o 
   0   0  20      182.15      114.30     68.65 o 
   1   0  20     7482.97     7595.26    322.04 o 
   2   0  20      154.66       92.37     90.93 o 
   3   0  20     2693.42     2418.54    190.13 o 
   4   0  20       29.17       82.07     56.28 o 
   5   0  20     2021.96     2230.56    198.40 o 
   6   0  20        7.17       31.27    109.62 o 
   7   0  20     2387.50     2308.52    191.39 o 
   8   0  20        3.40      -87.34     87.34 o 
   9   0  20     2417.77     2383.66    179.13 o 
  10   0  20       96.89      -87.54     87.54 o 
  11   0  20     6507.47     6915.13    935.21 o 
  12   0  20        4.10       -8.31     96.24 o 
  13   0  20      919.12      681.86    186.72 o 
  14   0  20       21.88      -43.84    103.11 o 
  15   0  20     2330.44     2754.10    218.15 o 
   1   1  20     2535.86     2903.05     84.16 o 
   2   1  20      281.07      243.53     50.64 o 
   3   1  20     3185.86     3645.06    178.82 o 
   4   1  20      943.87      867.36     77.76 o 
   5   1  20     1743.66     1960.76    196.34 o 
   6   1  20     1213.72     1307.14    113.54 o 
   7   1  20     1833.37     1438.38    116.54 o 
   8   1  20      108.66      165.43     78.85 o 
   9   1  20     1860.54     1735.02    113.80 o 
  10   1  20        5.57      -62.55     62.55 o 
  11   1  20     1088.24     1058.10    104.57 o 
  12   1  20     1088.66     1057.93    105.97 o 
  13   1  20     1111.99     1155.21    117.35 o 
  14   1  20     1401.87     1329.89    152.31 o 
  15   1  20     1242.34     1267.27    214.39 o 
   0   2  20     1382.85     1209.59    222.12 o 
   1   2  20      786.79      726.24     73.80 o 
   2   2  20      391.16      327.50     69.91 o 
   3   2  20     1289.93     1248.19     69.50 o 
   4   2  20      298.97      362.89     74.68 o 
   5   2  20      265.41      374.49     78.08 o 
   6   2  20        5.75       22.11     68.89 o 
   7   2  20      734.22      805.60    188.44 o 
   8   2  20       11.47      -67.69     67.69 o 
   9   2  20      731.37      899.74    111.12 o 
  10   2  20        0.27      -66.72     74.76 o 
  11   2  20       34.84      -34.98     77.69 o 
  12   2  20       17.24       29.57     75.15 o 
  13   2  20       27.76       22.47     85.29 o 
  14   2  20        7.33       -0.76     77.53 o 
   1   3  20     1711.96     1606.03     94.04 o 
   2   3  20     1139.10     1139.26    126.81 o 
   3   3  20      838.81      986.60     55.35 o 
   4   3  20        0.44      -27.58     68.53 o 
   5   3  20      247.29      231.42     66.80 o 
   6   3  20      321.32      303.59     87.57 o 
   7   3  20      125.64       16.61     79.44 o 
   8   3  20        0.36       39.94     75.57 o 
   9   3  20      680.26      561.64    157.52 o 
  10   3  20       59.15      -16.79     98.84 o 
  11   3  20       62.08       63.76    123.06 o 
  12   3  20      115.18       94.56     78.59 o 
  13   3  20       20.77       -4.87     78.21 o 
   0   4  20     4526.46     4420.62    216.96 o 
   1   4  20     3461.10     3285.21    141.94 o 
   2   4  20       62.97       24.23     44.71 o 
   3   4  20     1623.18     1839.54    105.31 o 
   4   4  20      324.28      392.35     64.71 o 
   5   4  20     1340.56     1460.99     92.27 o 
   6   4  20      577.55      476.12    118.02 o 
   7   4  20     2011.58     1742.13    264.15 o 
   8   4  20      300.63      219.45    118.13 o 
   9   4  20     1605.68     1705.82    144.66 o 
  10   4  20       52.64      -66.49    104.28 o 
  11   4  20      818.17     1087.72    130.27 o 
  12   4  20       61.71      -59.41     86.09 o 
   1   5  20      689.67      655.41     87.62 o 
   2   5  20      965.79     1093.36     93.83 o 
   3   5  20     2937.99     3003.13    262.32 o 
   4   5  20        5.25      -32.90     67.45 o 
   5   5  20     2201.14     2427.11    138.67 o 
   6   5  20      791.88      828.59    130.83 o 
   7   5  20     1782.07     2073.67    188.08 o 
   8   5  20       33.82      -95.30     95.30 o 
   9   5  20     1389.54     1837.81    195.52 o 
  10   5  20      409.64      339.66    135.99 o 
   0   6  20      358.69      236.97    109.75 o 
   1   6  20     3480.50     3919.92    157.23 o 
   2   6  20       11.54       15.14     76.01 o 
   3   6  20     3002.56     3127.96    223.21 o 
   4   6  20       37.80      211.92     95.93 o 
   5   6  20      931.49      995.65    107.08 o 
   6   6  20      572.43      560.23     92.35 o 
   7   6  20     1629.39     2127.76    257.03 o 
   8   6  20      127.58      174.28    127.71 o 
   1   7  20      245.26      335.98    106.17 o 
   2   7  20      148.35       79.70     90.46 o 
   3   7  20      201.04      242.09     95.88 o 
   4   7  20       44.68       12.22    170.01 o 
   1   1  21      505.09      518.60     49.82 o 
   2   1  21       67.27       41.26     61.45 o 
   3   1  21     1643.38     1561.22    120.77 o 
   4   1  21       98.10       70.48     65.56 o 
   5   1  21      717.40      616.52     87.01 o 
   6   1  21     1561.18     1832.73    258.20 o 
   7   1  21      224.93       85.57     84.12 o 
   8   1  21       41.95       50.31     76.02 o 
   9   1  21      229.72      197.10     76.20 o 
  10   1  21     1137.43     1296.06    112.11 o 
  11   1  21      243.51      163.29     82.03 o 
  12   1  21       95.30      -17.96     71.02 o 
  13   1  21        9.29      -33.63     74.04 o 
  14   1  21      846.28      906.20    159.71 o 
   0   2  21     2756.44     2929.45    468.50 o 
   1   2  21     1313.54     1359.91    129.14 o 
   2   2  21      711.39      737.26     65.81 o 
   3   2  21     1045.79      959.61     96.93 o 
   4   2  21     3972.82     4075.96    162.03 o 
   5   2  21      261.12      246.77     74.69 o 
   6   2  21        9.02      -31.05     70.32 o 
   7   2  21     1374.87     1265.07    114.42 o 
   8   2  21      643.31      907.75    108.00 o 
   9   2  21      922.11      863.15    110.56 o 
  10   2  21      788.04      666.20    106.65 o 
  11   2  21     1118.71     1050.85    108.34 o 
  12   2  21      609.87      731.63    122.43 o 
  13   2  21      385.12      191.68     85.03 o 
   1   3  21       77.75       40.91     56.26 o 
   2   3  21     8353.18     8408.62    386.23 o 
   3   3  21      448.90      466.75     61.17 o 
   4   3  21       83.82      207.11     84.37 o 
   5   3  21      591.72      632.66    106.92 o 
   6   3  21     3276.44     3345.79    163.57 o 
   7   3  21      310.41      459.27     92.61 o 
   8   3  21       49.94       19.34     75.97 o 
   9   3  21      364.70      421.19    100.13 o 
  10   3  21     2747.54     2929.63    172.31 o 
  11   3  21      925.99     1057.15    126.70 o 
  12   3  21      126.86       55.95     81.65 o 
   0   4  21      163.18      280.29    186.00 o 
   1   4  21      789.70      615.97     83.78 o 
   2   4  21      270.25      221.93     66.92 o 
   3   4  21     2424.08     2280.36    110.25 o 
   4   4  21      706.92      751.24     73.71 o 
   5   4  21      877.73      570.21    125.62 o 
   6   4  21        0.72       68.06    103.20 o 
   7   4  21      561.63      604.66    132.41 o 
   8   4  21      646.57      693.80    124.22 o 
   9   4  21      344.17      362.17     97.88 o 
  10   4  21      182.79      115.32     94.45 o 
  11   4  21      417.97      559.41    141.89 o 
   1   5  21      184.75      283.77     76.78 o 
   2   5  21        5.16      -28.74     62.05 o 
   3   5  21      379.95      257.11     85.17 o 
   4   5  21      131.60       16.93     71.09 o 
   5   5  21      180.75      192.56     73.99 o 
   6   5  21      176.99      154.94     92.00 o 
   7   5  21       32.98        2.61    130.83 o 
   8   5  21       95.15       21.31    110.06 o 
   9   5  21       42.78      176.44    212.24 o 
   0   6  21      346.48      291.73    116.07 o 
   1   6  21       97.56       58.99     84.80 o 
   2   6  21       32.89       86.85     80.71 o 
   3   6  21      113.67       71.69     84.00 o 
   4   6  21      735.44      772.47    107.09 o 
   5   6  21       47.61      -27.11     76.87 o 
   6   6  21       80.47      128.21     76.78 o 
   0   0  22     4412.19     4357.25    186.90 o 
   1   0  22     4016.90     4579.73    230.03 o 
   2   0  22      164.52      133.34     94.17 o 
   3   0  22       88.38      332.10    113.22 o 
   4   0  22     2585.81     2687.02    216.01 o 
   5   0  22     3681.31     4522.58    292.21 o 
   6   0  22       55.46      104.95    120.77 o 
   7   0  22     2056.82     1700.08    287.90 o 
   8   0  22     3669.32     3291.73    208.98 o 
   9   0  22     2345.32     2404.14    188.83 o 
  10   0  22       36.63      229.77    107.11 o 
  11   0  22      153.99      296.15    117.39 o 
  12   0  22     1630.74     1588.31    351.33 o 
  13   0  22     5239.85     4845.82    278.61 o 
   1   1  22      431.33      347.20    106.39 o 
   2   1  22     1179.86     1246.02     98.51 o 
   3   1  22      199.17      272.98     79.22 o 
   4   1  22        3.63      -63.58     63.58 o 
   5   1  22      663.68      612.74     92.17 o 
   6   1  22     3103.54     3312.46    193.99 o 
   7   1  22      829.55      987.00    109.79 o 
   8   1  22       13.26      -38.78     74.16 o 
   9   1  22      280.67      386.85     82.32 o 
  10   1  22      646.06      797.21    137.94 o 
  11   1  22      191.12      143.43     76.36 o 
  12   1  22       27.32      -46.09     74.68 o 
   0   2  22      462.30      348.48     93.79 o 
   1   2  22      263.74      154.32     56.13 o 
   2   2  22        0.24      -42.37     81.59 o 
   3   2  22        2.45       -7.91     70.14 o 
   4   2  22     1062.31      996.70    173.25 o 
   5   2  22        1.19      -43.82     67.15 o 
   6   2  22      203.53       98.54     73.73 o 
   7   2  22       51.61      140.24     77.92 o 
   8   2  22      217.26      166.22     85.09 o 
   9   2  22       55.41       97.70     82.88 o 
  10   2  22       78.92       70.40     80.60 o 
  11   2  22      138.25      -58.75     71.11 o 
  12   2  22      166.45      336.71    103.78 o 
   1   3  22      950.64      870.23     81.47 o 
   2   3  22       62.04      -52.52     52.52 o 
   3   3  22       41.88       23.64     49.75 o 
   4   3  22       54.01      102.59     81.32 o 
   5   3  22      136.97      163.96     69.97 o 
   6   3  22      261.29      325.61     84.86 o 
   7   3  22      917.21      989.40    113.00 o 
   8   3  22      262.07      376.66     96.96 o 
   9   3  22      450.91      312.33     96.15 o 
  10   3  22       43.41       96.43     89.16 o 
  11   3  22        1.17      -61.08    111.95 o 
   0   4  22      908.59     1073.80    129.02 o 
   1   4  22     1227.96     1390.43     99.54 o 
   2   4  22      229.98      299.41     70.96 o 
   3   4  22     1909.69     2186.26    108.54 o 
   4   4  22     1158.41     1106.98     82.31 o 
   5   4  22      221.17      110.53    103.80 o 
   6   4  22      271.11      462.95    123.14 o 
   7   4  22     2409.66     2274.52    197.29 o 
   8   4  22      979.38     1193.24    166.88 o 
   9   4  22     1641.85     1779.12    150.56 o 
  10   4  22       46.67       73.78    121.01 o 
   1   5  22      900.39      785.54     88.74 o 
   2   5  22     1617.25     1807.79    112.68 o 
   3   5  22      831.56      935.54    104.21 o 
   4   5  22       12.07       34.27     71.28 o 
   5   5  22      829.04      987.31    157.15 o 
   6   5  22     1976.08     2073.79    196.61 o 
   7   5  22     1143.91     1377.02    174.30 o 
   0   6  22     3575.60     3944.95    314.13 o 
   1   6  22     1038.56     1268.03    125.55 o 
   2   6  22       14.74      -93.40     93.40 o 
   3   6  22      585.34      857.93    112.25 o 
   4   6  22     1163.45     1615.95    276.03 o 
   1   1  23      414.62      538.77    111.42 o 
   2   1  23      173.07      176.03     69.12 o 
   3   1  23      568.89      506.91    103.72 o 
   4   1  23       83.89       89.14     68.83 o 
   5   1  23      594.84      541.52    171.44 o 
   6   1  23      167.68      105.53     90.51 o 
   7   1  23      256.97      408.91     91.81 o 
   8   1  23       42.66      -18.89     74.82 o 
   9   1  23     1071.56     1306.72    183.96 o 
  10   1  23      430.23      299.34     95.87 o 
  11   1  23      596.35      458.09     97.05 o 
   0   2  23        9.63      -22.92     77.80 o 
   1   2  23     2679.78     2941.83    190.29 o 
   2   2  23       76.00       74.09     90.02 o 
   3   2  23     1676.12     1774.58    158.12 o 
   4   2  23       49.31      119.33     71.84 o 
   5   2  23      968.08      886.43    108.80 o 
   6   2  23       82.94      124.96     80.64 o 
   7   2  23     1281.65     1322.18    147.88 o 
   8   2  23        4.30      -83.75     83.75 o 
   9   2  23      292.31      157.33     87.23 o 
  10   2  23       72.42      110.46     79.43 o 
  11   2  23     1923.69     1842.46    292.34 o 
   1   3  23     3148.14     3406.67    131.57 o 
   2   3  23      749.89      702.77     72.19 o 
   3   3  23     4163.25     4061.36    185.97 o 
   4   3  23       13.77      102.60     83.10 o 
   5   3  23     1793.12     1598.17    158.80 o 
   6   3  23       83.81       51.45     76.06 o 
   7   3  23     1100.14     1178.11    119.95 o 
   8   3  23       28.83      113.24     87.17 o 
   9   3  23     1608.75     1832.45    229.61 o 
  10   3  23      247.11      365.01    148.26 o 
   0   4  23     2094.08     2074.20    161.43 o 
   1   4  23      267.26      340.95     74.43 o 
   2   4  23      162.74       62.05     62.34 o 
   3   4  23      189.64      228.28     64.69 o 
   4   4  23      220.78       38.65    102.03 o 
   5   4  23      408.40      370.25    124.40 o 
   6   4  23      132.36      105.57    111.81 o 
   7   4  23      492.81      667.84    147.09 o 
   8   4  23      506.59      686.85    203.79 o 
   1   5  23       93.67       85.66     70.53 o 
   2   5  23       15.76      -32.98    103.63 o 
   3   5  23      260.69      374.40     95.70 o 
   4   5  23       31.69      -55.85     68.47 o 
   5   5  23      439.81      568.53    156.53 o 
   1   0  24      347.29      118.61     75.84 o 
   2   0  24      280.13      407.58    107.11 o 
   3   0  24      787.17      325.63    117.89 o 
   4   0  24     3892.23     4549.90    281.79 o 
   5   0  24       22.90       12.58    122.20 o 
   6   0  24      238.88      148.40    129.21 o 
   7   0  24      277.26      293.04    116.45 o 
   8   0  24     1121.00     1058.41    150.90 o 
   9   0  24      118.45      136.00    117.05 o 
  10   0  24        7.87      -65.26    161.02 o 
   1   1  24       18.91      146.64     92.73 o 
   2   1  24     2436.36     3160.74    219.61 o 
   3   1  24       63.05       75.68     67.55 o 
   4   1  24      881.15      676.17     93.97 o 
   5   1  24       41.86      -22.25     76.08 o 
   6   1  24      864.72      962.00    162.62 o 
   7   1  24       52.64       -9.89     79.64 o 
   8   1  24      586.92      409.43     85.51 o 
   9   1  24      155.31      146.17     81.68 o 
  10   1  24     1084.28     1177.11    149.69 o 
   0   2  24     1811.11     1893.21    218.53 o 
   1   2  24       11.56       -6.07     49.34 o 
   2   2  24      559.92      567.48    100.12 o 
   3   2  24      218.86      200.23    103.26 o 
   4   2  24      402.60      369.66     83.21 o 
   5   2  24        4.83       40.48     73.71 o 
   6   2  24      216.28       51.59     80.04 o 
   7   2  24       39.84       98.27     82.95 o 
   8   2  24     1408.78     1258.12    130.26 o 
   9   2  24       73.21       -7.52    109.45 o 
   1   3  24      133.23       58.57     59.50 o 
   2   3  24       17.31       24.79     48.85 o 
   3   3  24       58.76      -17.22     93.86 o 
   4   3  24       99.71       27.05     86.90 o 
   5   3  24        3.22       85.84    107.29 o 
   6   3  24        5.62       88.65    109.59 o 
   7   3  24       25.96      142.70     84.37 o 
   8   3  24      148.59      204.90    112.21 o 
   0   4  24       94.72      217.04    100.24 o 
   1   4  24      164.19      192.83     68.99 o 
   2   4  24      108.94      150.63     66.07 o 
   3   4  24       17.64       39.24    135.22 o 
   4   4  24     1473.67     1745.45    178.64 o 
   5   4  24       61.01      225.64    123.26 o 
   6   4  24       82.69       11.23    117.71 o 
   1   5  24        3.04       63.13    126.13 o 
   1   1  25      353.67      414.41     99.20 o 
   2   1  25      101.11      164.25    107.83 o 
   3   1  25      294.53      320.38     75.26 o 
   4   1  25      128.40      122.98     73.26 o 
   5   1  25     2342.22     2396.70    138.40 o 
   6   1  25      580.06      572.69    111.18 o 
   7   1  25      477.92      439.11    103.35 o 
   8   1  25      109.07      116.92    149.52 o 
   0   2  25      963.18     1030.39    137.66 o 
   1   2  25      676.56      825.98    122.17 o 
   2   2  25        0.93      -69.33     80.18 o 
   3   2  25      266.90      250.03    113.76 o 
   4   2  25      238.39      313.58    123.10 o 
   5   2  25      405.02      563.32     95.53 o 
   6   2  25        0.19      120.38     84.06 o 
   7   2  25     1268.93     1704.73    156.39 o 
   1   3  25     3337.75     3435.68    129.98 o 
   2   3  25     1920.44     2019.69    144.81 o 
   3   3  25      195.66      221.12     98.03 o 
   4   3  25        8.92       76.49    111.50 o 
   5   3  25      624.13      805.91    147.73 o 
   6   3  25     1191.05     1127.50    217.81 o 
   0   4  25      526.52      507.06    117.55 o 
   1   4  25       20.13      -63.99     63.99 o 
   2   4  25        0.03      -88.91     88.91 o 
   2   0  26       85.99       92.73     86.62 o 
   3   0  26      364.73      382.06    118.97 o 
   4   0  26      554.08      515.41    139.45 o 
   5   0  26     3362.40     3417.04    285.92 o 
   6   0  26        2.83      105.31    127.95 o 
   1   1  26     1051.33     1001.70    105.67 o 
   2   1  26      812.17      689.70    159.04 o 
   3   1  26      691.07      798.31    122.27 o 
   4   1  26      149.02       96.75     75.90 o 
   5   1  26      294.15      332.80    124.03 o 
   6   1  26       11.35      -60.41     93.49 o 
   0   2  26      131.99       92.20     64.86 o 
   1   2  26        9.83      -40.34     77.48 o 
   2   2  26       77.87      -16.30     84.45 o 
   3   2  26       86.36      -29.86    134.03 o 
   4   2  26      141.18       60.71     92.46 o 
   1   3  26      552.65      547.32     90.01 o 
   2   3  26       34.90      205.69    135.46 o 
   1   1  27       30.24     -163.90    163.90 o 
                                                 
